# Supplementary material for: Characterization of Disease-Associated Mutations in Human Transmembrane Proteins
Source: PLoS One. 2016 Mar 17;11(3):e0151760. doi: 10.1371/journal.pone.0151760 (PMC4795776; doi:10.1371/journal.pone.0151760)
Supplement: S1 File — Human protein variation data was downloaded from the UniProt database release 29-Oct-2014. The topology information was obtained from the HTP database version 1.0. The creation of this file is described in the Materials and Methods section of this paper. The abbreviations for the Topology_type are I (inside), M (membrane), O (outside). (XLSX) [file pone.0151760.s001.xlsx]

## Sheet: disease
UniProt_Accession	Variation_Start	Variation_End	Gene_Name	UniProt_VariationID	Mutation	UniProt_Accession	Topology_Start	Topology_End	Topology_type	Additional_Topology_Information
A6NNN8	31	32	SLC38A8	VAR_071252	p.Ile32Ser	A6NNN8	26	48	M	Membrane
A6NNN8	33	34	SLC38A8	VAR_071253	p.Met34Arg	A6NNN8	26	48	M	Membrane
A6NNN8	232	233	SLC38A8	VAR_071254	p.Glu233Lys	A6NNN8	217	238	M	Membrane
A6NNN8	235	236	SLC38A8	VAR_071255	p.Val236Asp	A6NNN8	217	238	M	Membrane
A6NNN8	411	412	SLC38A8	VAR_071257	p.Gly412Arg	A6NNN8	406	428	M	Membrane
O00238	199	200	BMPR1B	VAR_023819	p.Ile200Lys	O00238	147	502	I	C-terminal
O00238	485	486	BMPR1B	VAR_023820	p.Arg486Trp	O00238	147	502	I	C-terminal
O00238	485	486	BMPR1B	VAR_037967	p.Arg486Gln	O00238	147	502	I	C-terminal
O00400	109	110	SLC33A1	VAR_067915	p.Ala110Pro	O00400	109	129	M	Membrane
O00400	112	113	SLC33A1	VAR_054850	p.Ser113Arg	O00400	109	129	M	Membrane
O00555	191	192	CACNA1A	VAR_001491	p.Arg192Gln	O00555	189	222	O	Loop3
O00555	194	195	CACNA1A	VAR_043820	p.Arg195Lys	O00555	189	222	O	Loop3
O00555	217	218	CACNA1A	VAR_043821	p.Ser218Leu	O00555	189	222	O	Loop3
O00555	247	248	CACNA1A	VAR_063683	p.Tyr248Cys	O00555	245	300	I	Loop4
O00555	252	253	CACNA1A	VAR_043822	p.His253Tyr	O00555	245	300	I	Loop4
O00555	255	256	CACNA1A	VAR_043823	p.Cys256Arg	O00555	245	300	I	Loop4
O00555	286	287	CACNA1A	VAR_043824	p.Cys287Tyr	O00555	245	300	I	Loop4
O00555	292	293	CACNA1A	VAR_043825	p.Gly293Arg	O00555	245	300	I	Loop4
O00555	387	388	CACNA1A	VAR_067342	p.Glu388Lys	O00555	359	485	I	Loop6
O00555	388	389	CACNA1A	VAR_063684	p.Leu389Phe	O00555	359	485	I	Loop6
O00555	404	405	CACNA1A	VAR_063685	p.Ala405Thr	O00555	359	485	I	Loop6
O00555	500	501	CACNA1A	VAR_063687	p.Thr501Met	O00555	485	507	M	Membrane
O00555	582	583	CACNA1A	VAR_043826	p.Arg583Gln	O00555	578	594	M	Membrane
O00555	637	638	CACNA1A	VAR_063688	p.Gly638Asp	O00555	636	689	O	Loop11
O00555	665	666	CACNA1A	VAR_001492	p.Thr666Met	O00555	636	689	O	Loop11
O00555	713	714	CACNA1A	VAR_001493	p.Val714Ala	O00555	713	1242	I	Loop12
O00555	714	715	CACNA1A	VAR_043827	p.Asp715Glu	O00555	713	1242	I	Loop12
O00555	797	798	CACNA1A	VAR_063689	p.Met798Thr	O00555	713	1242	I	Loop12
O00555	896	897	CACNA1A	VAR_063690	p.Pro897Arg	O00555	713	1242	I	Loop12
O00555	1334	1335	CACNA1A	VAR_043829	p.Lys1335Glu	O00555	1332	1376	O	Loop15
O00555	1345	1346	CACNA1A	VAR_043830	p.Arg1346Gln	O00555	1332	1376	O	Loop15
O00555	1383	1384	CACNA1A	VAR_043831	p.Tyr1384Cys	O00555	1376	1398	M	Membrane
O00555	1402	1403	CACNA1A	VAR_043832	p.Phe1403Cys	O00555	1398	1488	I	Loop16
O00555	1455	1456	CACNA1A	VAR_043833	p.Val1456Leu	O00555	1398	1488	I	Loop16
O00555	1481	1482	CACNA1A	VAR_043834	p.Gly1482Arg	O00555	1398	1488	I	Loop16
O00555	1489	1490	CACNA1A	VAR_043835	p.Phe1490Ser	O00555	1488	1511	M	Membrane
O00555	1492	1493	CACNA1A	VAR_043836	p.Val1493Ile	O00555	1488	1511	M	Membrane
O00555	1660	1661	CACNA1A	VAR_043837	p.Arg1661His	O00555	1653	1683	I	Loop20
O00555	1663	1664	CACNA1A	VAR_063691	p.Arg1664Gln	O00555	1653	1683	I	Loop20
O00555	1666	1667	CACNA1A	VAR_043838	p.Arg1667Trp	O00555	1653	1683	I	Loop20
O00555	1678	1679	CACNA1A	VAR_063692	p.Arg1679Cys	O00555	1653	1683	I	Loop20
O00555	1682	1683	CACNA1A	VAR_043839	p.Trp1683Arg	O00555	1653	1683	I	Loop20
O00555	1694	1695	CACNA1A	VAR_063706	p.Val1695Ile	O00555	1683	1711	M	Membrane
O00555	1735	1736	CACNA1A	VAR_043840	p.His1736Leu	O00555	1711	1787	O	Loop21
O00555	1755	1756	CACNA1A	VAR_043841	p.Glu1756Lys	O00555	1711	1787	O	Loop21
O00555	1809	1810	CACNA1A	VAR_001494	p.Ile1810Leu	O00555	1787	1810	M	Membrane
O00555	1868	1869	CACNA1A	VAR_063693	p.Cys1869Arg	O00555	1810	2505	I	C-terminal
O00555	2134	2135	CACNA1A	VAR_043842	p.Arg2135Cys	O00555	1810	2505	I	C-terminal
O00755	71	72	WNT7A	VAR_065765	p.Glu72Lys	O00755	36	349	O	C-terminal
O00755	108	109	WNT7A	VAR_030673	p.Ala109Thr	O00755	36	349	O	C-terminal
O00755	221	222	WNT7A	VAR_064480	p.Arg222Trp	O00755	36	349	O	C-terminal
O00755	291	292	WNT7A	VAR_030674	p.Arg292Cys	O00755	36	349	O	C-terminal
O14521	80	81	SDHD	VAR_010038	p.Pro81Leu	O14521	63	84	M	Membrane
O14521	91	92	SDHD	VAR_010039	p.Asp92Tyr	O14521	87	111	M	Membrane
O14521	101	102	SDHD	VAR_010040	p.His102Leu	O14521	87	111	M	Membrane
O14521	113	114	SDHD	VAR_017872	p.Tyr114Cys	O14521	111	123	I	Loop2
O14521	138	139	SDHD	VAR_017873	p.Leu139Pro	O14521	123	145	M	Membrane
O14521	147	148	SDHD	VAR_054385	p.Gly148Val	O14521	145	159	O	C-terminal
O14649	7	8	KCNK3	VAR_070126	p.Thr8Lys	O14649	7	29	M	Membrane
O14649	96	97	KCNK3	VAR_070127	p.Gly97Arg	O14649	79	100	M	Membrane
O14649	181	182	KCNK3	VAR_070128	p.Glu182Lys	O14649	178	185	O	Loop4
O14649	191	192	KCNK3	VAR_070129	p.Tyr192Cys	O14649	185	207	M	Membrane
O14649	202	203	KCNK3	VAR_070130	p.Gly203Asp	O14649	185	207	M	Membrane
O14649	220	221	KCNK3	VAR_070131	p.Val221Leu	O14649	220	242	M	Membrane
O14653	143	144	GOSR2	VAR_065833	p.Gly144Trp	O14653	0	190	I	N-terminal
O14672	138	139	ADAM10	VAR_070907	p.Pro139Ser	O14672	19	673	O	N-terminal
O14672	169	170	ADAM10	VAR_070908	p.Gln170His	O14672	19	673	O	N-terminal
O14672	180	181	ADAM10	VAR_070909	p.Arg181Gly	O14672	19	673	O	N-terminal
O14672	523	524	ADAM10	VAR_070910	p.Cys524Tyr	O14672	19	673	O	N-terminal
O14678	318	319	ABCD4	VAR_069097	p.Tyr319Cys	O14678	294	606	O	C-terminal
O14764	176	177	GABRD	VAR_043151	p.Glu177Ala	O14764	28	250	O	N-terminal
O14788	198	199	TNFSF11	VAR_037424	p.Met199Lys	O14788	70	317	O	C-terminal
O14836	103	104	TNFRSF13B	VAR_024027	p.Cys104Arg	O14836	0	160	O	N-terminal
O14836	180	181	TNFRSF13B	VAR_024028	p.Ala181Gly	O14836	160	185	M	Membrane
O14836	201	202	TNFRSF13B	VAR_024029	p.Arg202His	O14836	185	293	I	C-terminal
O14936	27	28	CASK	VAR_058719	p.Arg28Leu	O14936	0	201	O	N-terminal
O14936	267	268	CASK	VAR_062996	p.Tyr268His	O14936	221	926	I	C-terminal
O14936	395	396	CASK	VAR_062997	p.Pro396Ser	O14936	221	926	I	C-terminal
O14936	709	710	CASK	VAR_062998	p.Asp710Gly	O14936	221	926	I	C-terminal
O14983	788	789	ATP2A1	VAR_015588	p.Pro789Leu	O14983	786	807	M	Membrane
O15013	356	357	ARHGEF10	VAR_019118	p.Thr357Ile	O15013	0	1163	I	N-terminal
O15118	62	63	NPC1	VAR_043172	p.Cys63Arg	O15118	22	268	O	N-terminal
O15118	73	74	NPC1	VAR_043173	p.Cys74Tyr	O15118	22	268	O	N-terminal
O15118	91	92	NPC1	VAR_043174	p.Gln92Arg	O15118	22	268	O	N-terminal
O15118	112	113	NPC1	VAR_043175	p.Cys113Arg	O15118	22	268	O	N-terminal
O15118	136	137	NPC1	VAR_043176	p.Thr137Met	O15118	22	268	O	N-terminal
O15118	165	166	NPC1	VAR_043178	p.Pro166Ser	O15118	22	268	O	N-terminal
O15118	176	177	NPC1	VAR_008815	p.Cys177Gly	O15118	22	268	O	N-terminal
O15118	176	177	NPC1	VAR_015561	p.Cys177Tyr	O15118	22	268	O	N-terminal
O15118	221	222	NPC1	VAR_043179	p.Asn222Ser	O15118	22	268	O	N-terminal
O15118	230	231	NPC1	VAR_043180	p.Val231Gly	O15118	22	268	O	N-terminal
O15118	236	237	NPC1	VAR_008817	p.Pro237Ser	O15118	22	268	O	N-terminal
O15118	241	242	NPC1	VAR_043182	p.Asp242Asn	O15118	22	268	O	N-terminal
O15118	241	242	NPC1	VAR_043181	p.Asp242His	O15118	22	268	O	N-terminal
O15118	246	247	NPC1	VAR_043183	p.Cys247Tyr	O15118	22	268	O	N-terminal
O15118	247	248	NPC1	VAR_043184	p.Gly248Val	O15118	22	268	O	N-terminal
O15118	271	272	NPC1	VAR_043185	p.Met272Arg	O15118	268	290	M	Membrane
O15118	371	372	NPC1	VAR_043187	p.Arg372Trp	O15118	371	620	O	Loop2
O15118	377	378	NPC1	VAR_015562	p.Val378Ala	O15118	371	620	O	Loop2
O15118	379	380	NPC1	VAR_043188	p.Leu380Phe	O15118	371	620	O	Loop2
O15118	387	388	NPC1	VAR_043190	p.Ala388Pro	O15118	371	620	O	Loop2
O15118	388	389	NPC1	VAR_043191	p.Arg389Cys	O15118	371	620	O	Loop2
O15118	400	401	NPC1	VAR_043192	p.Pro401Thr	O15118	371	620	O	Loop2
O15118	403	404	NPC1	VAR_043195	p.Arg404Trp	O15118	371	620	O	Loop2
O15118	403	404	NPC1	VAR_043193	p.Arg404Pro	O15118	371	620	O	Loop2
O15118	403	404	NPC1	VAR_043194	p.Arg404Gln	O15118	371	620	O	Loop2
O15118	432	433	NPC1	VAR_043196	p.Pro433Leu	O15118	371	620	O	Loop2
O15118	433	434	NPC1	VAR_043197	p.Pro434Leu	O15118	371	620	O	Loop2
O15118	450	451	NPC1	VAR_043199	p.Glu451Lys	O15118	371	620	O	Loop2
O15118	472	473	NPC1	VAR_008820	p.Ser473Pro	O15118	371	620	O	Loop2
O15118	473	474	NPC1	VAR_043200	p.Pro474Leu	O15118	371	620	O	Loop2
O15118	478	479	NPC1	VAR_043201	p.Cys479Tyr	O15118	371	620	O	Loop2
O15118	508	509	NPC1	VAR_043202	p.Tyr509Ser	O15118	371	620	O	Loop2
O15118	509	510	NPC1	VAR_008821	p.His510Pro	O15118	371	620	O	Loop2
O15118	511	512	NPC1	VAR_043204	p.His512Arg	O15118	371	620	O	Loop2
O15118	517	518	NPC1	VAR_008822	p.Arg518Gln	O15118	371	620	O	Loop2
O15118	517	518	NPC1	VAR_043205	p.Arg518Trp	O15118	371	620	O	Loop2
O15118	520	521	NPC1	VAR_043206	p.Ala521Ser	O15118	371	620	O	Loop2
O15118	536	537	NPC1	VAR_043207	p.Phe537Leu	O15118	371	620	O	Loop2
O15118	542	543	NPC1	VAR_043208	p.Pro543Leu	O15118	371	620	O	Loop2
O15118	573	574	NPC1	VAR_043209	p.Thr574Lys	O15118	371	620	O	Loop2
O15118	575	576	NPC1	VAR_043210	p.Lys576Arg	O15118	371	620	O	Loop2
O15118	604	605	NPC1	VAR_043211	p.Ala605Val	O15118	371	620	O	Loop2
O15118	611	612	NPC1	VAR_043212	p.Glu612Asp	O15118	371	620	O	Loop2
O15118	614	615	NPC1	VAR_043213	p.Arg615Cys	O15118	371	620	O	Loop2
O15118	614	615	NPC1	VAR_043214	p.Arg615Leu	O15118	371	620	O	Loop2
O15118	630	631	NPC1	VAR_043215	p.Met631Arg	O15118	620	642	M	Membrane
O15118	639	640	NPC1	VAR_043216	p.Gly640Arg	O15118	620	642	M	Membrane
O15118	651	652	NPC1	VAR_043217	p.Ser652Trp	O15118	642	655	I	Loop3
O15118	659	660	NPC1	VAR_043218	p.Gly660Ser	O15118	655	677	M	Membrane
O15118	663	664	NPC1	VAR_043219	p.Val664Met	O15118	655	677	M	Membrane
O15118	665	666	NPC1	VAR_043220	p.Ser666Asn	O15118	655	677	M	Membrane
O15118	669	670	NPC1	VAR_043221	p.Cys670Trp	O15118	655	677	M	Membrane
O15118	672	673	NPC1	VAR_043222	p.Gly673Val	O15118	655	677	M	Membrane
O15118	683	684	NPC1	VAR_043223	p.Leu684Phe	O15118	677	684	O	Loop4
O15118	690	691	NPC1	VAR_043224	p.Pro691Leu	O15118	684	706	M	Membrane
O15118	694	695	NPC1	VAR_043225	p.Leu695Val	O15118	684	706	M	Membrane
O15118	699	700	NPC1	VAR_043226	p.Asp700Asn	O15118	684	706	M	Membrane
O15118	702	703	NPC1	VAR_043227	p.Phe703Ser	O15118	684	706	M	Membrane
O15118	723	724	NPC1	VAR_043228	p.Leu724Pro	O15118	706	732	I	Loop5
O15118	726	727	NPC1	VAR_043229	p.Val727Phe	O15118	706	732	I	Loop5
O15118	733	734	NPC1	VAR_043230	p.Ser734Ile	O15118	732	754	M	Membrane
O15118	741	742	NPC1	VAR_043231	p.Glu742Lys	O15118	732	754	M	Membrane
O15118	744	745	NPC1	VAR_043232	p.Ala745Glu	O15118	732	754	M	Membrane
O15118	753	754	NPC1	VAR_043233	p.Met754Lys	O15118	732	754	M	Membrane
O15118	762	763	NPC1	VAR_043234	p.Phe763Leu	O15118	761	784	M	Membrane
O15118	766	767	NPC1	VAR_043235	p.Ala767Val	O15118	761	784	M	Membrane
O15118	774	775	NPC1	VAR_043236	p.Gln775Pro	O15118	761	784	M	Membrane
O15118	788	789	NPC1	VAR_043237	p.Arg789Cys	O15118	784	835	I	Loop7
O15118	788	789	NPC1	VAR_043238	p.Arg789Gly	O15118	784	835	I	Loop7
O15118	824	825	NPC1	VAR_043239	p.Tyr825Cys	O15118	784	835	I	Loop7
O15118	848	849	NPC1	VAR_043240	p.Ser849Ile	O15118	835	856	M	Membrane
O15118	861	862	NPC1	VAR_043241	p.Gln862Leu	O15118	856	1097	O	Loop8
O15118	864	865	NPC1	VAR_043242	p.Ser865Leu	O15118	856	1097	O	Loop8
O15118	870	871	NPC1	VAR_043243	p.Tyr871Cys	O15118	856	1097	O	Loop8
O15118	873	874	NPC1	VAR_043245	p.Asp874Val	O15118	856	1097	O	Loop8
O15118	887	888	NPC1	VAR_043246	p.Pro888Ser	O15118	856	1097	O	Loop8
O15118	888	889	NPC1	VAR_008826	p.Val889Met	O15118	856	1097	O	Loop8
O15118	889	890	NPC1	VAR_043247	p.Tyr890Cys	O15118	856	1097	O	Loop8
O15118	898	899	NPC1	VAR_043248	p.Tyr899Asp	O15118	856	1097	O	Loop8
O15118	909	910	NPC1	VAR_043249	p.Gly910Ser	O15118	856	1097	O	Loop8
O15118	916	917	NPC1	VAR_043250	p.Asp917Tyr	O15118	856	1097	O	Loop8
O15118	925	926	NPC1	VAR_043251	p.Ala926Thr	O15118	856	1097	O	Loop8
O15118	926	927	NPC1	VAR_043252	p.Ala927Val	O15118	856	1097	O	Loop8
O15118	927	928	NPC1	VAR_008827	p.Gln928Pro	O15118	856	1097	O	Loop8
O15118	928	929	NPC1	VAR_043253	p.Leu929Pro	O15118	856	1097	O	Loop8
O15118	933	934	NPC1	VAR_008828	p.Arg934Gln	O15118	856	1097	O	Loop8
O15118	939	940	NPC1	VAR_008829	p.Ser940Leu	O15118	856	1097	O	Loop8
O15118	941	942	NPC1	VAR_043254	p.Trp942Cys	O15118	856	1097	O	Loop8
O15118	942	943	NPC1	VAR_043255	p.Ile943Met	O15118	856	1097	O	Loop8
O15118	943	944	NPC1	VAR_043256	p.Asp944Asn	O15118	856	1097	O	Loop8
O15118	944	945	NPC1	VAR_043257	p.Asp945Asn	O15118	856	1097	O	Loop8
O15118	947	948	NPC1	VAR_008830	p.Asp948Asn	O15118	856	1097	O	Loop8
O15118	947	948	NPC1	VAR_043258	p.Asp948His	O15118	856	1097	O	Loop8
O15118	947	948	NPC1	VAR_043259	p.Asp948Tyr	O15118	856	1097	O	Loop8
O15118	949	950	NPC1	VAR_015563	p.Val950Met	O15118	856	1097	O	Loop8
O15118	953	954	NPC1	VAR_008831	p.Ser954Leu	O15118	856	1097	O	Loop8
O15118	955	956	NPC1	VAR_008832	p.Cys956Tyr	O15118	856	1097	O	Loop8
O15118	957	958	NPC1	VAR_043260	p.Arg958Leu	O15118	856	1097	O	Loop8
O15118	957	958	NPC1	VAR_015564	p.Arg958Gln	O15118	856	1097	O	Loop8
O15118	958	959	NPC1	VAR_043261	p.Val959Glu	O15118	856	1097	O	Loop8
O15118	960	961	NPC1	VAR_043263	p.Asn961Ser	O15118	856	1097	O	Loop8
O15118	967	968	NPC1	VAR_043264	p.Asn968Ser	O15118	856	1097	O	Loop8
O15118	975	976	NPC1	VAR_043266	p.Cys976Arg	O15118	856	1097	O	Loop8
O15118	977	978	NPC1	VAR_015565	p.Arg978Cys	O15118	856	1097	O	Loop8
O15118	985	986	NPC1	VAR_043267	p.Gly986Ser	O15118	856	1097	O	Loop8
O15118	991	992	NPC1	VAR_008833	p.Gly992Trp	O15118	856	1097	O	Loop8
O15118	991	992	NPC1	VAR_015566	p.Gly992Arg	O15118	856	1097	O	Loop8
O15118	991	992	NPC1	VAR_043268	p.Gly992Ala	O15118	856	1097	O	Loop8
O15118	995	996	NPC1	VAR_043269	p.Met996Arg	O15118	856	1097	O	Loop8
O15118	1003	1004	NPC1	VAR_043270	p.Ser1004Leu	O15118	856	1097	O	Loop8
O15118	1006	1007	NPC1	VAR_008834	p.Pro1007Ala	O15118	856	1097	O	Loop8
O15118	1011	1012	NPC1	VAR_043271	p.Gly1012Asp	O15118	856	1097	O	Loop8
O15118	1014	1015	NPC1	VAR_043272	p.Gly1015Val	O15118	856	1097	O	Loop8
O15118	1015	1016	NPC1	VAR_043273	p.His1016Arg	O15118	856	1097	O	Loop8
O15118	1022	1023	NPC1	VAR_043274	p.Val1023Gly	O15118	856	1097	O	Loop8
O15118	1033	1034	NPC1	VAR_043275	p.Gly1034Arg	O15118	856	1097	O	Loop8
O15118	1034	1035	NPC1	VAR_015567	p.Ala1035Val	O15118	856	1097	O	Loop8
O15118	1035	1036	NPC1	VAR_008835	p.Thr1036Met	O15118	856	1097	O	Loop8
O15118	1035	1036	NPC1	VAR_043276	p.Thr1036Lys	O15118	856	1097	O	Loop8
O15118	1053	1054	NPC1	VAR_043278	p.Ala1054Thr	O15118	856	1097	O	Loop8
O15118	1058	1059	NPC1	VAR_043279	p.Arg1059Gln	O15118	856	1097	O	Loop8
O15118	1060	1061	NPC1	VAR_008836	p.Ile1061Thr	O15118	856	1097	O	Loop8
O15118	1061	1062	NPC1	VAR_043280	p.Ala1062Val	O15118	856	1097	O	Loop8
O15118	1065	1066	NPC1	VAR_043281	p.Thr1066Asn	O15118	856	1097	O	Loop8
O15118	1086	1087	NPC1	VAR_043282	p.Phe1087Leu	O15118	856	1097	O	Loop8
O15118	1087	1088	NPC1	VAR_008837	p.Tyr1088Cys	O15118	856	1097	O	Loop8
O15118	1088	1089	NPC1	VAR_043283	p.Glu1089Lys	O15118	856	1097	O	Loop8
O15118	1093	1094	NPC1	VAR_043284	p.Ile1094Thr	O15118	856	1097	O	Loop8
O15118	1096	1097	NPC1	VAR_043285	p.Asp1097Asn	O15118	856	1097	O	Loop8
O15118	1136	1137	NPC1	VAR_043286	p.Asn1137Ile	O15118	1123	1145	M	Membrane
O15118	1139	1140	NPC1	VAR_043287	p.Gly1140Val	O15118	1123	1145	M	Membrane
O15118	1141	1142	NPC1	VAR_043288	p.Met1142Thr	O15118	1123	1145	M	Membrane
O15118	1149	1150	NPC1	VAR_043289	p.Asn1150Lys	O15118	1145	1151	O	Loop10
O15118	1155	1156	NPC1	VAR_008838	p.Asn1156Ser	O15118	1151	1172	M	Membrane
O15118	1155	1156	NPC1	VAR_043290	p.Asn1156Ile	O15118	1151	1172	M	Membrane
O15118	1164	1165	NPC1	VAR_043291	p.Val1165Met	O15118	1151	1172	M	Membrane
O15118	1166	1167	NPC1	VAR_008839	p.Phe1167Leu	O15118	1151	1172	M	Membrane
O15118	1167	1168	NPC1	VAR_043292	p.Cys1168Tyr	O15118	1151	1172	M	Membrane
O15118	1173	1174	NPC1	VAR_043293	p.Ala1174Val	O15118	1172	1193	I	Loop11
O15118	1185	1186	NPC1	VAR_008840	p.Arg1186His	O15118	1172	1193	I	Loop11
O15118	1188	1189	NPC1	VAR_043294	p.Glu1189Gly	O15118	1172	1193	I	Loop11
O15118	1204	1205	NPC1	VAR_043295	p.Thr1205Lys	O15118	1193	1215	M	Membrane
O15118	1204	1205	NPC1	VAR_043296	p.Thr1205Arg	O15118	1193	1215	M	Membrane
O15118	1211	1212	NPC1	VAR_043297	p.Val1212Leu	O15118	1193	1215	M	Membrane
O15118	1212	1213	NPC1	VAR_008841	p.Leu1213Phe	O15118	1193	1215	M	Membrane
O15118	1212	1213	NPC1	VAR_008842	p.Leu1213Val	O15118	1193	1215	M	Membrane
O15118	1215	1216	NPC1	VAR_043298	p.Ala1216Val	O15118	1215	1227	O	Loop12
O15118	1223	1224	NPC1	VAR_043299	p.Phe1224Leu	O15118	1215	1227	O	Loop12
O15118	1235	1236	NPC1	VAR_043300	p.Gly1236Glu	O15118	1227	1249	M	Membrane
O15118	1239	1240	NPC1	VAR_043301	p.Gly1240Arg	O15118	1227	1249	M	Membrane
O15118	1248	1249	NPC1	VAR_043302	p.Ser1249Gly	O15118	1227	1249	M	Membrane
O15120	135	136	AGPAT2	VAR_017328	p.Gly136Arg	O15120	122	141	M	Membrane
O15120	227	228	AGPAT2	VAR_017327	p.Leu228Pro	O15120	141	278	O	C-terminal
O15120	238	239	AGPAT2	VAR_017325	p.Ala239Val	O15120	141	278	O	C-terminal
O15146	604	605	MUSK	VAR_066604	p.Met605Ile	O15146	517	869	I	C-terminal
O15146	726	727	MUSK	VAR_066605	p.Ala727Val	O15146	517	869	I	C-terminal
O15146	789	790	MUSK	VAR_023046	p.Val790Met	O15146	517	869	I	C-terminal
O15239	7	8	NDUFA1	VAR_035099	p.Gly8Arg	O15239	4	26	M	Membrane
O15239	36	37	NDUFA1	VAR_035100	p.Arg37Ser	O15239	26	70	I	C-terminal
O15269	132	133	SPTLC1	VAR_011392	p.Cys133Trp	O15269	40	473	I	C-terminal
O15269	132	133	SPTLC1	VAR_011393	p.Cys133Tyr	O15269	40	473	I	C-terminal
O15269	143	144	SPTLC1	VAR_011394	p.Val144Asp	O15269	40	473	I	C-terminal
O15269	330	331	SPTLC1	VAR_066245	p.Ser331Phe	O15269	40	473	I	C-terminal
O15269	351	352	SPTLC1	VAR_066246	p.Ala352Val	O15269	40	473	I	C-terminal
O15303	45	46	GRM6	VAR_069817	p.Pro46Leu	O15303	22	586	O	N-terminal
O15303	57	58	GRM6	VAR_069818	p.Gly58Arg	O15303	22	586	O	N-terminal
O15303	149	150	GRM6	VAR_030756	p.Gly150Ser	O15303	22	586	O	N-terminal
O15303	404	405	GRM6	VAR_069819	p.Ile405Thr	O15303	22	586	O	N-terminal
O15303	521	522	GRM6	VAR_069820	p.Cys522Tyr	O15303	22	586	O	N-terminal
O15303	780	781	GRM6	VAR_030757	p.Glu781Lys	O15303	770	784	I	Loop5
O15455	553	554	TLR3	VAR_054887	p.Pro554Ser	O15455	23	703	O	N-terminal
O43291	162	163	SPINT2	VAR_058718	p.Tyr163Cys	O43291	27	198	O	N-terminal
O43462	86	87	MBTPS2	VAR_063054	p.Met87Ile	O43462	74	94	M	Membrane
O43462	225	226	MBTPS2	VAR_063055	p.Trp226Leu	O43462	205	228	O	Loop4
O43462	226	227	MBTPS2	VAR_063056	p.His227Leu	O43462	205	228	O	Loop4
O43462	428	429	MBTPS2	VAR_063057	p.Arg429His	O43462	250	446	I	Loop5
O43462	463	464	MBTPS2	VAR_071323	p.Phe464Ser	O43462	446	466	M	Membrane
O43462	474	475	MBTPS2	VAR_063058	p.Phe475Ser	O43462	466	492	O	Loop6
O43462	507	508	MBTPS2	VAR_064409	p.Asn508Ser	O43462	492	514	M	Membrane
O43464	398	399	HTRA2	VAR_027350	p.Gly399Ser	O43464	124	458	O	C-terminal
O43490	372	373	PROM1	VAR_057961	p.Arg373Cys	O43490	177	435	O	Loop2
O43505	389	390	B3GNT1	VAR_069989	p.Asn390Asp	O43505	30	415	O	C-terminal
O43505	405	406	B3GNT1	VAR_069990	p.Ala406Val	O43505	30	415	O	C-terminal
O43511	27	28	SLC26A4	VAR_021639	p.Ser28Arg	O43511	0	87	I	N-terminal
O43511	28	29	SLC26A4	VAR_021640	p.Glu29Gln	O43511	0	87	I	N-terminal
O43511	77	78	SLC26A4	VAR_021641	p.Tyr78Cys	O43511	0	87	I	N-terminal
O43511	89	90	SLC26A4	VAR_021642	p.Ser90Leu	O43511	87	108	M	Membrane
O43511	101	102	SLC26A4	VAR_021643	p.Gly102Arg	O43511	87	108	M	Membrane
O43511	104	105	SLC26A4	VAR_021645	p.Tyr105Cys	O43511	87	108	M	Membrane
O43511	105	106	SLC26A4	VAR_021646	p.Ala106Asp	O43511	87	108	M	Membrane
O43511	116	117	SLC26A4	VAR_021647	p.Leu117Phe	O43511	113	131	M	Membrane
O43511	122	123	SLC26A4	VAR_027238	p.Pro123Ser	O43511	113	131	M	Membrane
O43511	131	132	SLC26A4	VAR_021648	p.Thr132Ile	O43511	131	135	I	Loop2
O43511	132	133	SLC26A4	VAR_021649	p.Ser133Thr	O43511	131	135	I	Loop2
O43511	136	137	SLC26A4	VAR_021650	p.Ser137Pro	O43511	135	156	M	Membrane
O43511	137	138	SLC26A4	VAR_021651	p.Val138Phe	O43511	135	156	M	Membrane
O43511	138	139	SLC26A4	VAR_021652	p.Gly139Ala	O43511	135	156	M	Membrane
O43511	146	147	SLC26A4	VAR_027239	p.Met147Val	O43511	135	156	M	Membrane
O43511	192	193	SLC26A4	VAR_011623	p.Thr193Ile	O43511	185	213	M	Membrane
O43511	208	209	SLC26A4	VAR_007440	p.Gly209Val	O43511	185	213	M	Membrane
O43511	235	236	SLC26A4	VAR_007441	p.Leu236Pro	O43511	218	239	M	Membrane
O43511	238	239	SLC26A4	VAR_021653	p.Val239Asp	O43511	218	239	M	Membrane
O43511	251	252	SLC26A4	VAR_021654	p.Ser252Pro	O43511	239	267	O	Loop5
O43511	270	271	SLC26A4	VAR_021655	p.Asp271His	O43511	267	285	M	Membrane
O43511	280	281	SLC26A4	VAR_064992	p.Val281Ile	O43511	267	285	M	Membrane
O43511	334	335	SLC26A4	VAR_021656	p.Phe335Leu	O43511	317	347	O	Loop7
O43511	368	369	SLC26A4	VAR_007442	p.Lys369Glu	O43511	368	384	I	Loop8
O43511	371	372	SLC26A4	VAR_007443	p.Ala372Val	O43511	368	384	I	Loop8
O43511	383	384	SLC26A4	VAR_007444	p.Glu384Gly	O43511	368	384	I	Loop8
O43511	390	391	SLC26A4	VAR_021657	p.Ser391Asn	O43511	384	405	M	Membrane
O43511	391	392	SLC26A4	VAR_021658	p.Asn392Tyr	O43511	384	405	M	Membrane
O43511	401	402	SLC26A4	VAR_058580	p.Val402Met	O43511	384	405	M	Membrane
O43511	408	409	SLC26A4	VAR_021659	p.Arg409His	O43511	405	421	O	Loop9
O43511	408	409	SLC26A4	VAR_021660	p.Arg409Pro	O43511	405	421	O	Loop9
O43511	409	410	SLC26A4	VAR_021661	p.Thr410Met	O43511	405	421	O	Loop9
O43511	410	411	SLC26A4	VAR_021662	p.Ala411Pro	O43511	405	421	O	Loop9
O43511	415	416	SLC26A4	VAR_007445	p.Thr416Pro	O43511	405	421	O	Loop9
O43511	444	445	SLC26A4	VAR_011624	p.Leu445Trp	O43511	442	447	I	Loop10
O43511	445	446	SLC26A4	VAR_021665	p.Gln446Arg	O43511	442	447	I	Loop10
O43511	454	455	SLC26A4	VAR_021666	p.Ile455Phe	O43511	447	465	M	Membrane
O43511	456	457	SLC26A4	VAR_021667	p.Asn457Lys	O43511	447	465	M	Membrane
O43511	479	480	SLC26A4	VAR_021668	p.Val480Asp	O43511	465	481	O	Loop11
O43511	489	490	SLC26A4	VAR_021669	p.Ile490Leu	O43511	481	509	M	Membrane
O43511	496	497	SLC26A4	VAR_007446	p.Gly497Ser	O43511	481	509	M	Membrane
O43511	507	508	SLC26A4	VAR_027240	p.Thr508Asn	O43511	481	509	M	Membrane
O43511	513	514	SLC26A4	VAR_027241	p.Gln514Arg	O43511	509	780	I	C-terminal
O43511	529	530	SLC26A4	VAR_021670	p.Tyr530His	O43511	509	780	I	C-terminal
O43511	529	530	SLC26A4	VAR_027242	p.Tyr530Ser	O43511	509	780	I	C-terminal
O43511	551	552	SLC26A4	VAR_021671	p.Ser552Ile	O43511	509	780	I	C-terminal
O43511	555	556	SLC26A4	VAR_021673	p.Tyr556His	O43511	509	780	I	C-terminal
O43511	555	556	SLC26A4	VAR_021672	p.Tyr556Cys	O43511	509	780	I	C-terminal
O43511	557	558	SLC26A4	VAR_064993	p.Asn558Lys	O43511	509	780	I	C-terminal
O43511	564	565	SLC26A4	VAR_021674	p.Cys565Tyr	O43511	509	780	I	C-terminal
O43511	652	653	SLC26A4	VAR_021676	p.Val653Ala	O43511	509	780	I	C-terminal
O43511	665	666	SLC26A4	VAR_027244	p.Ser666Phe	O43511	509	780	I	C-terminal
O43511	666	667	SLC26A4	VAR_007447	p.Phe667Cys	O43511	509	780	I	C-terminal
O43511	671	672	SLC26A4	VAR_021677	p.Gly672Glu	O43511	509	780	I	C-terminal
O43511	675	676	SLC26A4	VAR_021678	p.Leu676Gln	O43511	509	780	I	C-terminal
O43511	693	694	SLC26A4	VAR_021680	p.Ser694Pro	O43511	509	780	I	C-terminal
O43511	720	721	SLC26A4	VAR_007448	p.Thr721Met	O43511	509	780	I	C-terminal
O43511	722	723	SLC26A4	VAR_007449	p.His723Arg	O43511	509	780	I	C-terminal
O43511	723	724	SLC26A4	VAR_021681	p.Asp724Asn	O43511	509	780	I	C-terminal
O43511	774	775	SLC26A4	VAR_058581	p.Met775Thr	O43511	509	780	I	C-terminal
O43520	44	45	ATP8B1	VAR_043044	p.Asn45Thr	O43520	0	118	I	N-terminal
O43520	126	127	ATP8B1	VAR_043046	p.Leu127Pro	O43520	118	136	M	Membrane
O43520	202	203	ATP8B1	VAR_043047	p.Lys203Glu	O43520	157	339	I	Loop2
O43520	208	209	ATP8B1	VAR_071045	p.Pro209Thr	O43520	157	339	I	Loop2
O43520	287	288	ATP8B1	VAR_008809	p.Leu288Ser	O43520	157	339	I	Loop2
O43520	307	308	ATP8B1	VAR_008810	p.Gly308Val	O43520	157	339	I	Loop2
O43520	307	308	ATP8B1	VAR_043049	p.Gly308Asp	O43520	157	339	I	Loop2
O43520	343	344	ATP8B1	VAR_043050	p.Ile344Phe	O43520	339	361	M	Membrane
O43520	402	403	ATP8B1	VAR_043053	p.Ser403Tyr	O43520	385	406	M	Membrane
O43520	411	412	ATP8B1	VAR_043054	p.Arg412Pro	O43520	406	950	I	Loop4
O43520	452	453	ATP8B1	VAR_043056	p.Ser453Tyr	O43520	406	950	I	Loop4
O43520	453	454	ATP8B1	VAR_043057	p.Asp454Gly	O43520	406	950	I	Loop4
O43520	455	456	ATP8B1	VAR_043058	p.Thr456Met	O43520	406	950	I	Loop4
O43520	499	500	ATP8B1	VAR_043059	p.Tyr500His	O43520	406	950	I	Loop4
O43520	534	535	ATP8B1	VAR_043061	p.His535Leu	O43520	406	950	I	Loop4
O43520	553	554	ATP8B1	VAR_015423	p.Asp554Asn	O43520	406	950	I	Loop4
O43520	599	600	ATP8B1	VAR_043063	p.Arg600Gln	O43520	406	950	I	Loop4
O43520	599	600	ATP8B1	VAR_043064	p.Arg600Trp	O43520	406	950	I	Loop4
O43520	627	628	ATP8B1	VAR_043065	p.Arg628Trp	O43520	406	950	I	Loop4
O43520	660	661	ATP8B1	VAR_008812	p.Ile661Thr	O43520	406	950	I	Loop4
O43520	687	688	ATP8B1	VAR_043067	p.Asp688Gly	O43520	406	950	I	Loop4
O43520	693	694	ATP8B1	VAR_043068	p.Ile694Thr	O43520	406	950	I	Loop4
O43520	732	733	ATP8B1	VAR_043069	p.Gly733Arg	O43520	406	950	I	Loop4
O43520	852	853	ATP8B1	VAR_043071	p.Phe853Ser	O43520	406	950	I	Loop4
O43520	866	867	ATP8B1	VAR_043072	p.Arg867Cys	O43520	406	950	I	Loop4
O43520	891	892	ATP8B1	VAR_008813	p.Gly892Arg	O43520	406	950	I	Loop4
O43520	1011	1012	ATP8B1	VAR_071046	p.Ser1012Ile	O43520	1003	1032	I	Loop6
O43520	1039	1040	ATP8B1	VAR_043073	p.Gly1040Arg	O43520	1032	1054	M	Membrane
O43525	304	305	KCNQ3	VAR_026994	p.Asp305Gly	O43525	302	318	M	Membrane
O43525	308	309	KCNQ3	VAR_010935	p.Trp309Arg	O43525	302	318	M	Membrane
O43525	309	310	KCNQ3	VAR_001546	p.Gly310Val	O43525	302	318	M	Membrane
O43526	206	207	KCNQ2	VAR_026987	p.Arg207Trp	O43526	185	231	O	Loop3
O43526	207	208	KCNQ2	VAR_026988	p.Met208Val	O43526	185	231	O	Loop3
O43526	213	214	KCNQ2	VAR_010929	p.Arg214Trp	O43526	185	231	O	Loop3
O43526	227	228	KCNQ2	VAR_026989	p.His228Gln	O43526	185	231	O	Loop3
O43526	242	243	KCNQ2	VAR_026990	p.Leu243Phe	O43526	231	253	M	Membrane
O43526	246	247	KCNQ2	VAR_026991	p.Ser247Trp	O43526	231	253	M	Membrane
O43526	283	284	KCNQ2	VAR_010930	p.Tyr284Cys	O43526	281	291	O	Loop5
O43526	305	306	KCNQ2	VAR_010931	p.Ala306Thr	O43526	291	318	M	Membrane
O43526	332	333	KCNQ2	VAR_026992	p.Arg333Gln	O43526	318	872	I	C-terminal
O43526	553	554	KCNQ2	VAR_026993	p.Lys554Asn	O43526	318	872	I	C-terminal
O43556	35	36	SGCE	VAR_066732	p.Thr36Arg	O43556	0	316	O	N-terminal
O43556	59	60	SGCE	VAR_066733	p.His60Pro	O43556	0	316	O	N-terminal
O43556	59	60	SGCE	VAR_066734	p.His60Arg	O43556	0	316	O	N-terminal
O43556	91	92	SGCE	VAR_066735	p.Met92Thr	O43556	0	316	O	N-terminal
O43556	99	100	SGCE	VAR_066736	p.Trp100Gly	O43556	0	316	O	N-terminal
O43556	111	112	SGCE	VAR_066737	p.Gly112Arg	O43556	0	316	O	N-terminal
O43556	114	115	SGCE	VAR_066738	p.Tyr115Cys	O43556	0	316	O	N-terminal
O43556	174	175	SGCE	VAR_066739	p.Leu175Ser	O43556	0	316	O	N-terminal
O43556	176	177	SGCE	VAR_066740	p.Ser177Cys	O43556	0	316	O	N-terminal
O43556	183	184	SGCE	VAR_066741	p.Leu184Pro	O43556	0	316	O	N-terminal
O43556	195	196	SGCE	VAR_026750	p.Leu196Arg	O43556	0	316	O	N-terminal
O43556	269	270	SGCE	VAR_066742	p.Trp270Arg	O43556	0	316	O	N-terminal
O43556	270	271	SGCE	VAR_066743	p.Cys271Tyr	O43556	0	316	O	N-terminal
O43570	142	143	CA12	VAR_065292	p.Glu143Lys	O43570	24	303	O	N-terminal
O43772	132	133	SLC25A20	VAR_021818	p.Arg133Trp	O43772	111	136	M	Membrane
O43772	230	231	SLC25A20	VAR_021819	p.Asp231His	O43772	205	231	M	Membrane
O43772	237	238	SLC25A20	VAR_021820	p.Gln238Arg	O43772	231	262	I	Loop5
O43819	113	114	SCO2	VAR_070053	p.Arg114His	O43819	78	266	I	C-terminal
O43819	132	133	SCO2	VAR_070054	p.Cys133Tyr	O43819	78	266	I	C-terminal
O43819	139	140	SCO2	VAR_008874	p.Glu140Lys	O43819	78	266	I	C-terminal
O43819	170	171	SCO2	VAR_013238	p.Arg171Trp	O43819	78	266	I	C-terminal
O43819	224	225	SCO2	VAR_008875	p.Ser225Phe	O43819	78	266	I	C-terminal
O43819	258	259	SCO2	VAR_051912	p.Ala259Val	O43819	78	266	I	C-terminal
O43826	19	20	SLC37A4	VAR_025581	p.Gly20Asp	O43826	10	32	M	Membrane
O43826	23	24	SLC37A4	VAR_025582	p.Tyr24His	O43826	10	32	M	Membrane
O43826	26	27	SLC37A4	VAR_025583	p.Asn27Lys	O43826	10	32	M	Membrane
O43826	27	28	SLC37A4	VAR_025584	p.Arg28Cys	O43826	10	32	M	Membrane
O43826	27	28	SLC37A4	VAR_016840	p.Arg28His	O43826	10	32	M	Membrane
O43826	49	50	SLC37A4	VAR_066394	p.Gly50Glu	O43826	48	70	M	Membrane
O43826	49	50	SLC37A4	VAR_025585	p.Gly50Arg	O43826	48	70	M	Membrane
O43826	53	54	SLC37A4	VAR_025586	p.Ser54Arg	O43826	48	70	M	Membrane
O43826	54	55	SLC37A4	VAR_025587	p.Ser55Arg	O43826	48	70	M	Membrane
O43826	67	68	SLC37A4	VAR_025588	p.Gly68Arg	O43826	48	70	M	Membrane
O43826	84	85	SLC37A4	VAR_025589	p.Leu85Pro	O43826	77	99	M	Membrane
O43826	87	88	SLC37A4	VAR_025590	p.Gly88Asp	O43826	77	99	M	Membrane
O43826	117	118	SLC37A4	VAR_007850	p.Trp118Arg	O43826	101	122	M	Membrane
O43826	132	133	SLC37A4	VAR_025591	p.Gln133Pro	O43826	122	138	I	Loop4
O43826	147	148	SLC37A4	VAR_066395	p.Ala148Val	O43826	138	160	M	Membrane
O43826	148	149	SLC37A4	VAR_003184	p.Gly149Glu	O43826	138	160	M	Membrane
O43826	149	150	SLC37A4	VAR_025592	p.Gly150Arg	O43826	138	160	M	Membrane
O43826	152	153	SLC37A4	VAR_025593	p.Pro153Leu	O43826	138	160	M	Membrane
O43826	175	176	SLC37A4	VAR_025594	p.Cys176Arg	O43826	166	187	M	Membrane
O43826	182	183	SLC37A4	VAR_025595	p.Cys183Arg	O43826	166	187	M	Membrane
O43826	190	191	SLC37A4	VAR_032113	p.Pro191Leu	O43826	187	224	I	Loop6
O43826	228	229	SLC37A4	VAR_025597	p.Leu229Pro	O43826	224	245	M	Membrane
O43826	245	246	SLC37A4	VAR_066396	p.Trp246Arg	O43826	245	261	O	Loop7
O43826	277	278	SLC37A4	VAR_025598	p.Ile278Asn	O43826	261	283	M	Membrane
O43826	299	300	SLC37A4	VAR_066397	p.Arg300Cys	O43826	283	301	I	Loop8
O43826	299	300	SLC37A4	VAR_025599	p.Arg300His	O43826	283	301	I	Loop8
O43826	300	301	SLC37A4	VAR_025600	p.His301Pro	O43826	283	301	I	Loop8
O43826	338	339	SLC37A4	VAR_025601	p.Gly339Asp	O43826	328	350	M	Membrane
O43826	338	339	SLC37A4	VAR_003185	p.Gly339Cys	O43826	328	350	M	Membrane
O43826	366	367	SLC37A4	VAR_025602	p.Ala367Thr	O43826	366	387	M	Membrane
O43826	372	373	SLC37A4	VAR_025603	p.Ala373Asp	O43826	366	387	M	Membrane
O43826	375	376	SLC37A4	VAR_025604	p.Gly376Ser	O43826	366	387	M	Membrane
O60243	305	306	HS6ST1	VAR_069283	p.Arg306Gln	O60243	36	411	O	C-terminal
O60243	305	306	HS6ST1	VAR_069284	p.Arg306Trp	O60243	36	411	O	C-terminal
O60243	322	323	HS6ST1	VAR_069285	p.Arg323Gln	O60243	36	411	O	C-terminal
O60243	381	382	HS6ST1	VAR_069286	p.Arg382Trp	O60243	36	411	O	C-terminal
O60243	403	404	HS6ST1	VAR_069287	p.Met404Val	O60243	36	411	O	C-terminal
O60353	510	511	FZD6	VAR_066398	p.Arg511Cys	O60353	495	706	I	C-terminal
O60488	569	570	ACSL4	VAR_013180	p.Arg570Ser	O60488	342	711	I	C-terminal
O60500	63	64	NPHS1	VAR_013029	p.Trp64Ser	O60500	19	1061	O	N-terminal
O60500	95	96	NPHS1	VAR_064194	p.Leu96Val	O60500	19	1061	O	N-terminal
O60500	106	107	NPHS1	VAR_064195	p.Ala107Thr	O60500	19	1061	O	N-terminal
O60500	106	107	NPHS1	VAR_064196	p.Ala107Val	O60500	19	1061	O	N-terminal
O60500	166	167	NPHS1	VAR_064197	p.Pro167Leu	O60500	19	1061	O	N-terminal
O60500	170	171	NPHS1	VAR_013031	p.Ile171Asn	O60500	19	1061	O	N-terminal
O60500	172	173	NPHS1	VAR_013033	p.Ile173Asn	O60500	19	1061	O	N-terminal
O60500	255	256	NPHS1	VAR_064198	p.Arg256Trp	O60500	19	1061	O	N-terminal
O60500	264	265	NPHS1	VAR_064200	p.Cys265Arg	O60500	19	1061	O	N-terminal
O60500	269	270	NPHS1	VAR_013035	p.Gly270Cys	O60500	19	1061	O	N-terminal
O60500	298	299	NPHS1	VAR_064201	p.Arg299Cys	O60500	19	1061	O	N-terminal
O60500	339	340	NPHS1	VAR_064202	p.Pro340His	O60500	19	1061	O	N-terminal
O60500	346	347	NPHS1	VAR_064203	p.Gly347Glu	O60500	19	1061	O	N-terminal
O60500	349	350	NPHS1	VAR_013036	p.Ser350Pro	O60500	19	1061	O	N-terminal
O60500	365	366	NPHS1	VAR_013037	p.Ser366Arg	O60500	19	1061	O	N-terminal
O60500	366	367	NPHS1	VAR_013038	p.Arg367Cys	O60500	19	1061	O	N-terminal
O60500	367	368	NPHS1	VAR_013039	p.Pro368Ser	O60500	19	1061	O	N-terminal
O60500	367	368	NPHS1	VAR_064204	p.Pro368Leu	O60500	19	1061	O	N-terminal
O60500	375	376	NPHS1	VAR_013040	p.Leu376Val	O60500	19	1061	O	N-terminal
O60500	378	379	NPHS1	VAR_064205	p.Arg379Trp	O60500	19	1061	O	N-terminal
O60500	406	407	NPHS1	VAR_064206	p.Arg407Trp	O60500	19	1061	O	N-terminal
O60500	411	412	NPHS1	VAR_064207	p.Gly412Cys	O60500	19	1061	O	N-terminal
O60500	416	417	NPHS1	VAR_064208	p.Cys417Phe	O60500	19	1061	O	N-terminal
O60500	459	460	NPHS1	VAR_064209	p.Arg460Gln	O60500	19	1061	O	N-terminal
O60500	464	465	NPHS1	VAR_013043	p.Cys465Tyr	O60500	19	1061	O	N-terminal
O60500	518	519	NPHS1	VAR_064210	p.Pro519Ser	O60500	19	1061	O	N-terminal
O60500	527	528	NPHS1	VAR_013044	p.Cys528Phe	O60500	19	1061	O	N-terminal
O60500	557	558	NPHS1	VAR_064211	p.Arg558Cys	O60500	19	1061	O	N-terminal
O60500	568	569	NPHS1	VAR_064212	p.Ser569Arg	O60500	19	1061	O	N-terminal
O60500	571	572	NPHS1	VAR_064213	p.Ser572Asn	O60500	19	1061	O	N-terminal
O60500	574	575	NPHS1	VAR_064214	p.Pro575Gln	O60500	19	1061	O	N-terminal
O60500	585	586	NPHS1	VAR_064215	p.Arg586Gly	O60500	19	1061	O	N-terminal
O60500	586	587	NPHS1	VAR_064216	p.Leu587Arg	O60500	19	1061	O	N-terminal
O60500	609	610	NPHS1	VAR_013045	p.Leu610Gln	O60500	19	1061	O	N-terminal
O60500	622	623	NPHS1	VAR_013046	p.Cys623Phe	O60500	19	1061	O	N-terminal
O60500	672	673	NPHS1	VAR_064218	p.Asn673Lys	O60500	19	1061	O	N-terminal
O60500	680	681	NPHS1	VAR_064219	p.Trp681Cys	O60500	19	1061	O	N-terminal
O60500	708	709	NPHS1	VAR_064220	p.Val709Gly	O60500	19	1061	O	N-terminal
O60500	723	724	NPHS1	VAR_013047	p.Ser724Cys	O60500	19	1061	O	N-terminal
O60500	738	739	NPHS1	VAR_064222	p.Ala739Val	O60500	19	1061	O	N-terminal
O60500	741	742	NPHS1	VAR_067252	p.Ile742Thr	O60500	19	1061	O	N-terminal
O60500	742	743	NPHS1	VAR_013048	p.Arg743Cys	O60500	19	1061	O	N-terminal
O60500	801	802	NPHS1	VAR_013049	p.Arg802Trp	O60500	19	1061	O	N-terminal
O60500	801	802	NPHS1	VAR_013050	p.Arg802Pro	O60500	19	1061	O	N-terminal
O60500	805	806	NPHS1	VAR_013051	p.Ala806Asp	O60500	19	1061	O	N-terminal
O60500	818	819	NPHS1	VAR_013052	p.Asp819Val	O60500	19	1061	O	N-terminal
O60500	821	822	NPHS1	VAR_064223	p.Val822Met	O60500	19	1061	O	N-terminal
O60500	830	831	NPHS1	VAR_013053	p.Arg831Cys	O60500	19	1061	O	N-terminal
O60500	831	832	NPHS1	VAR_064224	p.Leu832Pro	O60500	19	1061	O	N-terminal
O60500	833	834	NPHS1	VAR_064225	p.Val834Phe	O60500	19	1061	O	N-terminal
O60500	909	910	NPHS1	VAR_064227	p.Ser910Pro	O60500	19	1061	O	N-terminal
O60500	975	976	NPHS1	VAR_064228	p.Arg976Ser	O60500	19	1061	O	N-terminal
O60500	1139	1140	NPHS1	VAR_013055	p.Arg1140Cys	O60500	1085	1241	I	C-terminal
O60683	289	290	PEX10	VAR_007805	p.His290Gln	O60683	237	326	I	C-terminal
O60706	59	60	ABCC9	VAR_068485	p.His60Tyr	O60706	49	70	I	Loop1
O60706	206	207	ABCC9	VAR_068486	p.Asp207Glu	O60706	188	296	I	Loop5
O60706	379	380	ABCC9	VAR_068487	p.Gly380Cys	O60706	369	427	I	Loop7
O60706	431	432	ABCC9	VAR_068488	p.Pro432Leu	O60706	427	449	M	Membrane
O60706	477	478	ABCC9	VAR_068489	p.Ala478Val	O60706	473	534	I	Loop9
O60706	1019	1020	ABCC9	VAR_068490	p.Ser1020Pro	O60706	1009	1035	O	Loop12
O60706	1038	1039	ABCC9	VAR_068491	p.Phe1039Ser	O60706	1035	1057	M	Membrane
O60706	1042	1043	ABCC9	VAR_068492	p.Cys1043Tyr	O60706	1035	1057	M	Membrane
O60706	1053	1054	ABCC9	VAR_068493	p.Ser1054Tyr	O60706	1035	1057	M	Membrane
O60706	1115	1116	ABCC9	VAR_068494	p.Arg1116Cys	O60706	1110	1131	M	Membrane
O60706	1115	1116	ABCC9	VAR_068495	p.Arg1116His	O60706	1110	1131	M	Membrane
O60706	1153	1154	ABCC9	VAR_068496	p.Arg1154Gln	O60706	1149	1218	I	Loop15
O60706	1153	1154	ABCC9	VAR_068497	p.Arg1154Trp	O60706	1149	1218	I	Loop15
O60706	1512	1513	ABCC9	VAR_018483	p.Ala1513Thr	O60706	1266	1549	I	C-terminal
O60706	1546	1547	ABCC9	VAR_066210	p.Thr1547Ile	O60706	1266	1549	I	C-terminal
O60779	92	93	SLC19A2	VAR_010249	p.Asp93His	O60779	92	99	I	Loop2
O60779	142	143	SLC19A2	VAR_010250	p.Ser143Phe	O60779	128	149	M	Membrane
O60779	171	172	SLC19A2	VAR_010248	p.Gly172Asp	O60779	162	182	M	Membrane
O60840	73	74	CACNA1F	VAR_030808	p.Cys74Arg	O60840	0	92	I	N-terminal
O60840	149	150	CACNA1F	VAR_030809	p.Gly150Arg	O60840	131	152	M	Membrane
O60840	228	229	CACNA1F	VAR_030810	p.Ser229Pro	O60840	180	236	O	Loop3
O60840	260	261	CACNA1F	VAR_030811	p.Gly261Arg	O60840	258	315	I	Loop4
O60840	368	369	CACNA1F	VAR_001504	p.Gly369Asp	O60840	348	371	M	Membrane
O60840	518	519	CACNA1F	VAR_001505	p.Arg519Gln	O60840	371	527	I	Loop6
O60840	602	603	CACNA1F	VAR_071433	p.Gly603Arg	O60840	595	613	M	Membrane
O60840	634	635	CACNA1F	VAR_030812	p.Val635Ile	O60840	613	655	O	Loop9
O60840	673	674	CACNA1F	VAR_030813	p.Gly674Asp	O60840	655	677	M	Membrane
O60840	752	753	CACNA1F	VAR_030814	p.Phe753Cys	O60840	752	866	I	Loop12
O60840	755	756	CACNA1F	VAR_030815	p.Ile756Thr	O60840	752	866	I	Loop12
O60840	859	860	CACNA1F	VAR_030816	p.Leu860Pro	O60840	752	866	I	Loop12
O60840	927	928	CACNA1F	VAR_030817	p.Ala928Asp	O60840	908	930	M	Membrane
O60840	1017	1018	CACNA1F	VAR_030818	p.Gly1018Arg	O60840	999	1021	M	Membrane
O60840	1059	1060	CACNA1F	VAR_001506	p.Arg1060Trp	O60840	1021	1071	I	Loop16
O60840	1078	1079	CACNA1F	VAR_030819	p.Leu1079Pro	O60840	1071	1087	M	Membrane
O60840	1374	1375	CACNA1F	VAR_001507	p.Leu1375His	O60840	1346	1417	O	Loop23
O60840	1498	1499	CACNA1F	VAR_030820	p.Cys1499Arg	O60840	1440	1977	I	C-terminal
O60840	1499	1500	CACNA1F	VAR_030821	p.Pro1500Arg	O60840	1440	1977	I	C-terminal
O60840	1507	1508	CACNA1F	VAR_030822	p.Leu1508Pro	O60840	1440	1977	I	C-terminal
O60928	161	162	KCNJ13	VAR_043509	p.Arg162Trp	O60928	154	360	I	Loop3
O60928	240	241	KCNJ13	VAR_066490	p.Leu241Pro	O60928	154	360	I	Loop3
O60931	109	110	CTNS	VAR_037318	p.Gly110Val	O60931	0	122	O	N-terminal
O60931	132	133	CTNS	VAR_010677	p.Ile133Phe	O60931	122	143	M	Membrane
O60931	138	139	CTNS	VAR_010678	p.Ser139Phe	O60931	122	143	M	Membrane
O60931	150	151	CTNS	VAR_067490	p.Arg151Gly	O60931	143	161	I	Loop1
O60931	156	157	CTNS	VAR_067491	p.Gly157Asp	O60931	143	161	I	Loop1
O60931	157	158	CTNS	VAR_010680	p.Leu158Pro	O60931	143	161	I	Loop1
O60931	168	169	CTNS	VAR_010286	p.Gly169Asp	O60931	161	182	M	Membrane
O60931	172	173	CTNS	VAR_067492	p.Tyr173Cys	O60931	161	182	M	Membrane
O60931	176	177	CTNS	VAR_037319	p.Asn177Thr	O60931	161	182	M	Membrane
O60931	176	177	CTNS	VAR_067493	p.Asn177Ser	O60931	161	182	M	Membrane
O60931	181	182	CTNS	VAR_010681	p.Trp182Arg	O60931	161	182	M	Membrane
O60931	196	197	CTNS	VAR_010682	p.Gly197Arg	O60931	182	205	O	Loop2
O60931	199	200	CTNS	VAR_037320	p.Pro200Leu	O60931	182	205	O	Loop2
O60931	204	205	CTNS	VAR_010683	p.Asp205Asn	O60931	182	205	O	Loop2
O60931	221	222	CTNS	VAR_037321	p.Gln222Arg	O60931	205	225	M	Membrane
O60931	279	280	CTNS	VAR_010287	p.Lys280Arg	O60931	279	298	I	Loop5
O60931	286	287	CTNS	VAR_067494	p.Met287Ile	O60931	279	298	I	Loop5
O60931	287	288	CTNS	VAR_037322	p.Asn288Lys	O60931	279	298	I	Loop5
O60931	297	298	CTNS	VAR_012315	p.Ser298Asn	O60931	279	298	I	Loop5
O60931	304	305	CTNS	VAR_010690	p.Asp305Gly	O60931	298	318	M	Membrane
O60931	304	305	CTNS	VAR_010691	p.Asp305Tyr	O60931	298	318	M	Membrane
O60931	307	308	CTNS	VAR_010692	p.Gly308Arg	O60931	298	318	M	Membrane
O60931	307	308	CTNS	VAR_067495	p.Gly308Val	O60931	298	318	M	Membrane
O60931	308	309	CTNS	VAR_067496	p.Gly309Asp	O60931	298	318	M	Membrane
O60931	322	323	CTNS	VAR_010288	p.Asn323Lys	O60931	318	336	O	Loop6
O60931	336	337	CTNS	VAR_067497	p.Gly337Arg	O60931	336	356	M	Membrane
O60931	337	338	CTNS	VAR_010694	p.Leu338Pro	O60931	336	356	M	Membrane
O60931	337	338	CTNS	VAR_067498	p.Leu338Arg	O60931	336	356	M	Membrane
O60931	338	339	CTNS	VAR_010695	p.Gly339Arg	O60931	336	356	M	Membrane
O60931	345	346	CTNS	VAR_010698	p.Asp346Asn	O60931	336	356	M	Membrane
O60939	27	28	SCN2B	VAR_029131	p.Arg28Trp	O60939	26	158	O	N-terminal
O60939	27	28	SCN2B	VAR_070229	p.Arg28Gln	O60939	26	158	O	N-terminal
O75027	207	208	ABCB7	VAR_067354	p.Glu208Asp	O75027	193	215	M	Membrane
O75027	399	400	ABCB7	VAR_009156	p.Ile400Met	O75027	393	411	O	Loop5
O75027	410	411	ABCB7	VAR_022874	p.Val411Leu	O75027	393	411	O	Loop5
O75027	432	433	ABCB7	VAR_012640	p.Glu433Lys	O75027	432	752	I	C-terminal
O75072	113	114	FKTN	VAR_065050	p.Ala114Thr	O75072	27	461	O	C-terminal
O75072	169	170	FKTN	VAR_065051	p.Ala170Glu	O75072	27	461	O	C-terminal
O75072	175	176	FKTN	VAR_065052	p.Phe176Ser	O75072	27	461	O	C-terminal
O75072	178	179	FKTN	VAR_039287	p.Arg179Thr	O75072	27	461	O	C-terminal
O75072	245	246	FKTN	VAR_065053	p.Arg246Gly	O75072	27	461	O	C-terminal
O75072	249	250	FKTN	VAR_018278	p.Cys250Gly	O75072	27	461	O	C-terminal
O75072	306	307	FKTN	VAR_039288	p.Arg307Gln	O75072	27	461	O	C-terminal
O75072	357	358	FKTN	VAR_039289	p.Gln358Pro	O75072	27	461	O	C-terminal
O75072	370	371	FKTN	VAR_065054	p.Tyr371Cys	O75072	27	461	O	C-terminal
O75096	136	137	LRP4	VAR_063776	p.Asp137Asn	O75096	20	1723	O	N-terminal
O75096	159	160	LRP4	VAR_063777	p.Cys160Tyr	O75096	20	1723	O	N-terminal
O75096	448	449	LRP4	VAR_063778	p.Asp449Asn	O75096	20	1723	O	N-terminal
O75096	460	461	LRP4	VAR_063779	p.Thr461Pro	O75096	20	1723	O	N-terminal
O75096	472	473	LRP4	VAR_063780	p.Leu473Phe	O75096	20	1723	O	N-terminal
O75096	528	529	LRP4	VAR_063781	p.Asp529Asn	O75096	20	1723	O	N-terminal
O75096	1016	1017	LRP4	VAR_063782	p.Cys1017Arg	O75096	20	1723	O	N-terminal
O75096	1169	1170	LRP4	VAR_066630	p.Arg1170Trp	O75096	20	1723	O	N-terminal
O75096	1185	1186	LRP4	VAR_066631	p.Trp1186Ser	O75096	20	1723	O	N-terminal
O75197	110	111	LRP5	VAR_021807	p.Asp111Tyr	O75197	19	1385	O	N-terminal
O75197	144	145	LRP5	VAR_063943	p.Leu145Phe	O75197	19	1385	O	N-terminal
O75197	153	154	LRP5	VAR_063944	p.Arg154Met	O75197	19	1385	O	N-terminal
O75197	170	171	LRP5	VAR_021808	p.Gly171Arg	O75197	19	1385	O	N-terminal
O75197	170	171	LRP5	VAR_021809	p.Gly171Val	O75197	19	1385	O	N-terminal
O75197	172	173	LRP5	VAR_018465	p.Thr173Met	O75197	19	1385	O	N-terminal
O75197	202	203	LRP5	VAR_063945	p.Asp203Asn	O75197	19	1385	O	N-terminal
O75197	213	214	LRP5	VAR_021811	p.Ala214Val	O75197	19	1385	O	N-terminal
O75197	213	214	LRP5	VAR_021810	p.Ala214Thr	O75197	19	1385	O	N-terminal
O75197	241	242	LRP5	VAR_021812	p.Ala242Thr	O75197	19	1385	O	N-terminal
O75197	243	244	LRP5	VAR_063946	p.Thr244Met	O75197	19	1385	O	N-terminal
O75197	252	253	LRP5	VAR_021813	p.Thr253Ile	O75197	19	1385	O	N-terminal
O75197	281	282	LRP5	VAR_063412	p.Met282Val	O75197	19	1385	O	N-terminal
O75197	306	307	LRP5	VAR_063947	p.Ser307Phe	O75197	19	1385	O	N-terminal
O75197	347	348	LRP5	VAR_063948	p.Arg348Trp	O75197	19	1385	O	N-terminal
O75197	352	353	LRP5	VAR_063949	p.Arg353Gln	O75197	19	1385	O	N-terminal
O75197	355	356	LRP5	VAR_063950	p.Ser356Leu	O75197	19	1385	O	N-terminal
O75197	389	390	LRP5	VAR_063951	p.Thr390Lys	O75197	19	1385	O	N-terminal
O75197	399	400	LRP5	VAR_063952	p.Ala400Glu	O75197	19	1385	O	N-terminal
O75197	403	404	LRP5	VAR_063953	p.Gly404Arg	O75197	19	1385	O	N-terminal
O75197	408	409	LRP5	VAR_063954	p.Thr409Ala	O75197	19	1385	O	N-terminal
O75197	421	422	LRP5	VAR_071012	p.Ala422Thr	O75197	19	1385	O	N-terminal
O75197	433	434	LRP5	VAR_063955	p.Asp434Asn	O75197	19	1385	O	N-terminal
O75197	440	441	LRP5	VAR_063956	p.Glu441Lys	O75197	19	1385	O	N-terminal
O75197	443	444	LRP5	VAR_063957	p.Arg444Cys	O75197	19	1385	O	N-terminal
O75197	459	460	LRP5	VAR_063959	p.Glu460Lys	O75197	19	1385	O	N-terminal
O75197	477	478	LRP5	VAR_063960	p.Trp478Arg	O75197	19	1385	O	N-terminal
O75197	493	494	LRP5	VAR_021814	p.Arg494Gln	O75197	19	1385	O	N-terminal
O75197	503	504	LRP5	VAR_063961	p.Trp504Cys	O75197	19	1385	O	N-terminal
O75197	510	511	LRP5	VAR_063962	p.Asp511Ala	O75197	19	1385	O	N-terminal
O75197	519	520	LRP5	VAR_063963	p.Gly520Val	O75197	19	1385	O	N-terminal
O75197	521	522	LRP5	VAR_063964	p.Ala522Thr	O75197	19	1385	O	N-terminal
O75197	530	531	LRP5	VAR_063965	p.Asn531Ile	O75197	19	1385	O	N-terminal
O75197	534	535	LRP5	VAR_063966	p.Thr535Met	O75197	19	1385	O	N-terminal
O75197	539	540	LRP5	VAR_071013	p.Leu540Pro	O75197	19	1385	O	N-terminal
O75197	549	550	LRP5	VAR_063967	p.Gly550Arg	O75197	19	1385	O	N-terminal
O75197	569	570	LRP5	VAR_021222	p.Arg570Gln	O75197	19	1385	O	N-terminal
O75197	569	570	LRP5	VAR_021815	p.Arg570Trp	O75197	19	1385	O	N-terminal
O75197	609	610	LRP5	VAR_063968	p.Gly610Arg	O75197	19	1385	O	N-terminal
O75197	616	617	LRP5	VAR_063969	p.Phe617Cys	O75197	19	1385	O	N-terminal
O75197	682	683	LRP5	VAR_063970	p.Asp683Asn	O75197	19	1385	O	N-terminal
O75197	732	733	LRP5	VAR_063971	p.Tyr733His	O75197	19	1385	O	N-terminal
O75197	751	752	LRP5	VAR_021223	p.Arg752Gly	O75197	19	1385	O	N-terminal
O75197	797	798	LRP5	VAR_063972	p.Thr798Ala	O75197	19	1385	O	N-terminal
O75197	804	805	LRP5	VAR_063973	p.Arg805Trp	O75197	19	1385	O	N-terminal
O75197	1098	1099	LRP5	VAR_063975	p.Asp1099Tyr	O75197	19	1385	O	N-terminal
O75197	1112	1113	LRP5	VAR_063976	p.Arg1113Cys	O75197	19	1385	O	N-terminal
O75197	1120	1121	LRP5	VAR_063977	p.Asn1121Asp	O75197	19	1385	O	N-terminal
O75197	1167	1168	LRP5	VAR_018466	p.Tyr1168His	O75197	19	1385	O	N-terminal
O75197	1252	1253	LRP5	VAR_063978	p.Cys1253Phe	O75197	19	1385	O	N-terminal
O75197	1360	1361	LRP5	VAR_018467	p.Cys1361Gly	O75197	19	1385	O	N-terminal
O75197	1366	1367	LRP5	VAR_021224	p.Glu1367Lys	O75197	19	1385	O	N-terminal
O75197	1400	1401	LRP5	VAR_063979	p.Gly1401Asp	O75197	1385	1407	M	Membrane
O75298	366	367	RTN2	VAR_067562	p.Ser367Phe	O75298	356	374	M	Membrane
O75352	72	73	MPDU1	VAR_021388	p.Gly73Glu	O75352	57	73	I	Loop1
O75352	73	74	MPDU1	VAR_021389	p.Leu74Ser	O75352	73	93	M	Membrane
O75352	118	119	MPDU1	VAR_021390	p.Leu119Pro	O75352	105	123	M	Membrane
O75443	196	197	TECTA	VAR_066076	p.Asp197Asn	O75443	22	579	O	N-terminal
O75443	210	211	TECTA	VAR_066077	p.Phe211Ser	O75443	22	579	O	N-terminal
O75443	316	317	TECTA	VAR_066078	p.Val317Glu	O75443	22	579	O	N-terminal
O75443	361	362	TECTA	VAR_066079	p.Ser362Cys	O75443	22	579	O	N-terminal
O75443	464	465	TECTA	VAR_066080	p.Asn465Lys	O75443	22	579	O	N-terminal
O75443	561	562	TECTA	VAR_066081	p.Thr562Met	O75443	22	579	O	N-terminal
O75443	814	815	TECTA	VAR_066082	p.Thr815Met	O75443	722	1354	O	Loop2
O75443	885	886	TECTA	VAR_066083	p.Asn886Ser	O75443	722	1354	O	Loop2
O75443	1035	1036	TECTA	VAR_066084	p.Cys1036Tyr	O75443	722	1354	O	Loop2
O75443	1056	1057	TECTA	VAR_018970	p.Cys1057Ser	O75443	722	1354	O	Loop2
O75443	1097	1098	TECTA	VAR_066085	p.Ala1098Val	O75443	722	1354	O	Loop2
O75443	1135	1136	TECTA	VAR_066086	p.Asp1136His	O75443	722	1354	O	Loop2
O75443	1247	1248	TECTA	VAR_066087	p.Pro1248Leu	O75443	722	1354	O	Loop2
O75443	1508	1509	TECTA	VAR_066088	p.Cys1509Gly	O75443	1503	1788	O	Loop4
O75443	1516	1517	TECTA	VAR_066089	p.Cys1517Arg	O75443	1503	1788	O	Loop4
O75443	1618	1619	TECTA	VAR_018971	p.Cys1619Ser	O75443	1503	1788	O	Loop4
O75443	1790	1791	TECTA	VAR_066090	p.Pro1791Arg	O75443	1788	1804	M	Membrane
O75443	1819	1820	TECTA	VAR_018973	p.Leu1820Phe	O75443	1804	2129	I	Loop5
O75443	1823	1824	TECTA	VAR_018974	p.Gly1824Asp	O75443	1804	2129	I	Loop5
O75443	1836	1837	TECTA	VAR_066091	p.Cys1837Arg	O75443	1804	2129	I	Loop5
O75443	1836	1837	TECTA	VAR_018975	p.Cys1837Gly	O75443	1804	2129	I	Loop5
O75443	1865	1866	TECTA	VAR_066092	p.Thr1866Met	O75443	1804	2129	I	Loop5
O75443	1866	1867	TECTA	VAR_066093	p.His1867Arg	O75443	1804	2129	I	Loop5
O75443	1869	1870	TECTA	VAR_018976	p.Tyr1870Cys	O75443	1804	2129	I	Loop5
O75443	1889	1890	TECTA	VAR_066094	p.Arg1890Cys	O75443	1804	2129	I	Loop5
O75443	1897	1898	TECTA	VAR_066095	p.Cys1898Arg	O75443	1804	2129	I	Loop5
O75443	1946	1947	TECTA	VAR_066096	p.Arg1947Cys	O75443	1804	2129	I	Loop5
O75443	2008	2009	TECTA	VAR_066097	p.Ile2009Thr	O75443	1804	2129	I	Loop5
O75443	2020	2021	TECTA	VAR_018977	p.Arg2021His	O75443	1804	2129	I	Loop5
O75445	162	163	USH2A	VAR_025761	p.Cys163Tyr	O75445	26	5041	O	Loop1
O75445	217	218	USH2A	VAR_025762	p.Val218Glu	O75445	26	5041	O	Loop1
O75445	229	230	USH2A	VAR_025763	p.Val230Met	O75445	26	5041	O	Loop1
O75445	279	280	USH2A	VAR_054558	p.Leu280Phe	O75445	26	5041	O	Loop1
O75445	283	284	USH2A	VAR_054559	p.Glu284Lys	O75445	26	5041	O	Loop1
O75445	302	303	USH2A	VAR_054561	p.Arg303Ser	O75445	26	5041	O	Loop1
O75445	302	303	USH2A	VAR_054560	p.Arg303Cys	O75445	26	5041	O	Loop1
O75445	318	319	USH2A	VAR_025764	p.Cys319Tyr	O75445	26	5041	O	Loop1
O75445	333	334	USH2A	VAR_025765	p.Arg334Trp	O75445	26	5041	O	Loop1
O75445	333	334	USH2A	VAR_054563	p.Arg334Gln	O75445	26	5041	O	Loop1
O75445	345	346	USH2A	VAR_025766	p.Asn346His	O75445	26	5041	O	Loop1
O75445	351	352	USH2A	VAR_054564	p.Thr352Ile	O75445	26	5041	O	Loop1
O75445	356	357	USH2A	VAR_054565	p.Asn357Thr	O75445	26	5041	O	Loop1
O75445	418	419	USH2A	VAR_025767	p.Cys419Phe	O75445	26	5041	O	Loop1
O75445	535	536	USH2A	VAR_025769	p.Cys536Arg	O75445	26	5041	O	Loop1
O75445	554	555	USH2A	VAR_025770	p.Leu555Val	O75445	26	5041	O	Loop1
O75445	609	610	USH2A	VAR_025771	p.His610Pro	O75445	26	5041	O	Loop1
O75445	758	759	USH2A	VAR_025775	p.Cys759Phe	O75445	26	5041	O	Loop1
O75445	760	761	USH2A	VAR_025776	p.Pro761Arg	O75445	26	5041	O	Loop1
O75445	1211	1212	USH2A	VAR_054579	p.Pro1212Leu	O75445	26	5041	O	Loop1
O75445	1514	1515	USH2A	VAR_025779	p.Thr1515Met	O75445	26	5041	O	Loop1
O75445	1832	1833	USH2A	VAR_054584	p.Val1833Glu	O75445	26	5041	O	Loop1
O75445	1858	1859	USH2A	VAR_068354	p.Phe1859Cys	O75445	26	5041	O	Loop1
O75445	2248	2249	USH2A	VAR_054588	p.Ala2249Asp	O75445	26	5041	O	Loop1
O75445	2353	2354	USH2A	VAR_054591	p.Arg2354His	O75445	26	5041	O	Loop1
O75445	2459	2460	USH2A	VAR_068355	p.Arg2460His	O75445	26	5041	O	Loop1
O75445	2794	2795	USH2A	VAR_054593	p.Ala2795Ser	O75445	26	5041	O	Loop1
O75445	3250	3251	USH2A	VAR_054598	p.Cys3251Arg	O75445	26	5041	O	Loop1
O75445	3266	3267	USH2A	VAR_054599	p.Cys3267Arg	O75445	26	5041	O	Loop1
O75445	3281	3282	USH2A	VAR_054600	p.Cys3282Arg	O75445	26	5041	O	Loop1
O75445	3357	3358	USH2A	VAR_068356	p.Cys3358Tyr	O75445	26	5041	O	Loop1
O75445	3503	3504	USH2A	VAR_054602	p.Pro3504Thr	O75445	26	5041	O	Loop1
O75445	3520	3521	USH2A	VAR_054603	p.Trp3521Arg	O75445	26	5041	O	Loop1
O75445	3570	3571	USH2A	VAR_054604	p.Thr3571Met	O75445	26	5041	O	Loop1
O75445	3668	3669	USH2A	VAR_068357	p.Ser3669Arg	O75445	26	5041	O	Loop1
O75445	3894	3895	USH2A	VAR_054608	p.Gly3895Glu	O75445	26	5041	O	Loop1
O75445	3975	3976	USH2A	VAR_054609	p.Thr3976Met	O75445	26	5041	O	Loop1
O75445	4053	4054	USH2A	VAR_054610	p.Ser4054Ile	O75445	26	5041	O	Loop1
O75445	4114	4115	USH2A	VAR_025780	p.Arg4115Cys	O75445	26	5041	O	Loop1
O75445	4191	4192	USH2A	VAR_068358	p.Arg4192His	O75445	26	5041	O	Loop1
O75445	4231	4232	USH2A	VAR_054611	p.Pro4232Arg	O75445	26	5041	O	Loop1
O75445	4336	4337	USH2A	VAR_054612	p.Thr4337Met	O75445	26	5041	O	Loop1
O75445	4438	4439	USH2A	VAR_054614	p.Thr4439Ile	O75445	26	5041	O	Loop1
O75445	4486	4487	USH2A	VAR_054615	p.Tyr4487Cys	O75445	26	5041	O	Loop1
O75445	4591	4592	USH2A	VAR_054616	p.Gln4592His	O75445	26	5041	O	Loop1
O75445	4673	4674	USH2A	VAR_038369	p.Arg4674Gly	O75445	26	5041	O	Loop1
O75445	4794	4795	USH2A	VAR_054618	p.Leu4795Arg	O75445	26	5041	O	Loop1
O75445	4817	4818	USH2A	VAR_054619	p.Pro4818Leu	O75445	26	5041	O	Loop1
O75581	610	611	LRP6	VAR_034701	p.Arg611Cys	O75581	19	1375	O	N-terminal
O75712	11	12	GJB3	VAR_002147	p.Gly12Asp	O75712	0	22	I	N-terminal
O75712	11	12	GJB3	VAR_002148	p.Gly12Arg	O75712	0	22	I	N-terminal
O75712	41	42	GJB3	VAR_015085	p.Arg42Pro	O75712	22	45	M	Membrane
O75712	85	86	GJB3	VAR_002149	p.Cys86Ser	O75712	69	93	M	Membrane
O75712	136	137	GJB3	VAR_015086	p.Phe137Leu	O75712	130	153	M	Membrane
O75712	140	141	GJB3	VAR_015087	p.Ile141Val	O75712	130	153	M	Membrane
O75712	182	183	GJB3	VAR_002150	p.Glu183Lys	O75712	181	209	M	Membrane
O75762	854	855	TRPA1	VAR_069737	p.Asn855Ser	O75762	850	869	I	Loop4
O75844	247	248	ZMPSTE24	VAR_064501	p.Pro248Leu	O75844	215	345	I	Loop5
O75844	264	265	ZMPSTE24	VAR_064502	p.Asn265Ser	O75844	215	345	I	Loop5
O75844	339	340	ZMPSTE24	VAR_019308	p.Trp340Arg	O75844	215	345	I	Loop5
O75845	28	29	SC5D	VAR_014423	p.Arg29Gln	O75845	0	32	O	N-terminal
O75845	45	46	SC5D	VAR_020829	p.Tyr46Ser	O75845	32	57	M	Membrane
O75845	210	211	SC5D	VAR_014424	p.Gly211Asp	O75845	137	299	I	C-terminal
O75881	56	57	CYP7B1	VAR_044382	p.Gly57Arg	O75881	37	453	I	Loop1
O75881	215	216	CYP7B1	VAR_044383	p.Phe216Ser	O75881	37	453	I	Loop1
O75881	362	363	CYP7B1	VAR_044384	p.Ser363Phe	O75881	37	453	I	Loop1
O75881	416	417	CYP7B1	VAR_044385	p.Arg417His	O75881	37	453	I	Loop1
O75923	51	52	DYSF	VAR_057834	p.Trp52Arg	O75923	0	2044	I	N-terminal
O75923	66	67	DYSF	VAR_057835	p.Val67Asp	O75923	0	2044	I	N-terminal
O75923	154	155	DYSF	VAR_057837	p.Gly155Arg	O75923	0	2044	I	N-terminal
O75923	169	170	DYSF	VAR_024853	p.Ala170Glu	O75923	0	2044	I	N-terminal
O75923	233	234	DYSF	VAR_057838	p.Gly234Glu	O75923	0	2044	I	N-terminal
O75923	283	284	DYSF	VAR_057839	p.Ile284Thr	O75923	0	2044	I	N-terminal
O75923	298	299	DYSF	VAR_024857	p.Gly299Glu	O75923	0	2044	I	N-terminal
O75923	298	299	DYSF	VAR_057840	p.Gly299Arg	O75923	0	2044	I	N-terminal
O75923	298	299	DYSF	VAR_057841	p.Gly299Trp	O75923	0	2044	I	N-terminal
O75923	388	389	DYSF	VAR_057846	p.Glu389Gln	O75923	0	2044	I	N-terminal
O75923	425	426	DYSF	VAR_057849	p.Gly426Val	O75923	0	2044	I	N-terminal
O75923	425	426	DYSF	VAR_057848	p.Gly426Arg	O75923	0	2044	I	N-terminal
O75923	455	456	DYSF	VAR_024858	p.Cys456Trp	O75923	0	2044	I	N-terminal
O75923	518	519	DYSF	VAR_057850	p.Gly519Arg	O75923	0	2044	I	N-terminal
O75923	554	555	DYSF	VAR_024859	p.Arg555Trp	O75923	0	2044	I	N-terminal
O75923	617	618	DYSF	VAR_057851	p.Gly618Arg	O75923	0	2044	I	N-terminal
O75923	620	621	DYSF	VAR_057852	p.Gly621Arg	O75923	0	2044	I	N-terminal
O75923	624	625	DYSF	VAR_057853	p.Asp625Tyr	O75923	0	2044	I	N-terminal
O75923	730	731	DYSF	VAR_057854	p.Pro731Arg	O75923	0	2044	I	N-terminal
O75923	790	791	DYSF	VAR_012308	p.Pro791Arg	O75923	0	2044	I	N-terminal
O75923	958	959	DYSF	VAR_024860	p.Arg959Trp	O75923	0	2044	I	N-terminal
O75923	998	999	DYSF	VAR_057857	p.Trp999Cys	O75923	0	2044	I	N-terminal
O75923	1028	1029	DYSF	VAR_057858	p.Pro1029Leu	O75923	0	2044	I	N-terminal
O75923	1040	1041	DYSF	VAR_057859	p.Arg1041Cys	O75923	0	2044	I	N-terminal
O75923	1045	1046	DYSF	VAR_024863	p.Arg1046His	O75923	0	2044	I	N-terminal
O75923	1207	1208	DYSF	VAR_024865	p.Ile1208Met	O75923	0	2044	I	N-terminal
O75923	1227	1228	DYSF	VAR_057860	p.Leu1228Pro	O75923	0	2044	I	N-terminal
O75923	1297	1298	DYSF	VAR_012309	p.Ile1298Val	O75923	0	2044	I	N-terminal
O75923	1334	1335	DYSF	VAR_024868	p.Glu1335Lys	O75923	0	2044	I	N-terminal
O75923	1340	1341	DYSF	VAR_057862	p.Leu1341Pro	O75923	0	2044	I	N-terminal
O75923	1360	1361	DYSF	VAR_057863	p.Cys1361Arg	O75923	0	2044	I	N-terminal
O75923	1504	1505	DYSF	VAR_057864	p.Tyr1505Cys	O75923	0	2044	I	N-terminal
O75923	1525	1526	DYSF	VAR_057865	p.Lys1526Thr	O75923	0	2044	I	N-terminal
O75923	1542	1543	DYSF	VAR_057866	p.Gly1543Asp	O75923	0	2044	I	N-terminal
O75923	1661	1662	DYSF	VAR_057868	p.Thr1662Arg	O75923	0	2044	I	N-terminal
O75923	1678	1679	DYSF	VAR_057870	p.Gly1679Glu	O75923	0	2044	I	N-terminal
O75923	1692	1693	DYSF	VAR_024870	p.Arg1693Gln	O75923	0	2044	I	N-terminal
O75923	1692	1693	DYSF	VAR_057871	p.Arg1693Trp	O75923	0	2044	I	N-terminal
O75923	1733	1734	DYSF	VAR_057872	p.Glu1734Gly	O75923	0	2044	I	N-terminal
O75923	1836	1837	DYSF	VAR_057874	p.Asp1837Asn	O75923	0	2044	I	N-terminal
O75923	1841	1842	DYSF	VAR_057875	p.Gly1842Asp	O75923	0	2044	I	N-terminal
O75923	1856	1857	DYSF	VAR_012310	p.His1857Arg	O75923	0	2044	I	N-terminal
O75923	1921	1922	DYSF	VAR_057876	p.Leu1922Pro	O75923	0	2044	I	N-terminal
O75923	1941	1942	DYSF	VAR_057878	p.Cys1942Gly	O75923	0	2044	I	N-terminal
O75923	1969	1970	DYSF	VAR_057880	p.Pro1970Ser	O75923	0	2044	I	N-terminal
O75923	1999	2000	DYSF	VAR_024872	p.Arg2000Gln	O75923	0	2044	I	N-terminal
O75923	2041	2042	DYSF	VAR_012311	p.Arg2042Cys	O75923	0	2044	I	N-terminal
O75923	2067	2068	DYSF	VAR_057881	p.Pro2068Leu	O75923	2066	2080	O	C-terminal
O76024	57	58	WFS1	VAR_011305	p.Ala58Val	O76024	0	316	O	N-terminal
O76024	109	110	WFS1	VAR_029499	p.Tyr110Asn	O76024	0	316	O	N-terminal
O76024	125	126	WFS1	VAR_011306	p.Ala126Thr	O76024	0	316	O	N-terminal
O76024	132	133	WFS1	VAR_014034	p.Ala133Thr	O76024	0	316	O	N-terminal
O76024	168	169	WFS1	VAR_009109	p.Glu169Lys	O76024	0	316	O	N-terminal
O76024	291	292	WFS1	VAR_009110	p.Pro292Ser	O76024	0	316	O	N-terminal
O76024	295	296	WFS1	VAR_009111	p.Ile296Ser	O76024	0	316	O	N-terminal
O76024	436	437	WFS1	VAR_009114	p.Gly437Arg	O76024	431	447	M	Membrane
O76024	442	443	WFS1	VAR_011308	p.Ser443Ile	O76024	431	447	M	Membrane
O76024	456	457	WFS1	VAR_029502	p.Arg457Ser	O76024	447	457	O	Loop4
O76024	461	462	WFS1	VAR_070935	p.Glu462Gly	O76024	457	474	M	Membrane
O76024	503	504	WFS1	VAR_005842	p.Pro504Leu	O76024	494	516	M	Membrane
O76024	557	558	WFS1	VAR_068343	p.Arg558Cys	O76024	549	560	I	Loop7
O76024	628	629	WFS1	VAR_029505	p.Arg629Trp	O76024	610	630	I	Loop9
O76024	633	634	WFS1	VAR_032963	p.Lys634Thr	O76024	630	652	M	Membrane
O76024	668	669	WFS1	VAR_014038	p.Tyr669Cys	O76024	652	890	O	C-terminal
O76024	683	684	WFS1	VAR_011310	p.Ala684Val	O76024	652	890	O	C-terminal
O76024	689	690	WFS1	VAR_009116	p.Cys690Arg	O76024	652	890	O	C-terminal
O76024	694	695	WFS1	VAR_005844	p.Gly695Val	O76024	652	890	O	C-terminal
O76024	698	699	WFS1	VAR_032964	p.Thr699Met	O76024	652	890	O	C-terminal
O76024	699	700	WFS1	VAR_009117	p.Trp700Cys	O76024	652	890	O	C-terminal
O76024	715	716	WFS1	VAR_032965	p.Ala716Thr	O76024	652	890	O	C-terminal
O76024	723	724	WFS1	VAR_005845	p.Pro724Leu	O76024	652	890	O	C-terminal
O76024	735	736	WFS1	VAR_009118	p.Gly736Ser	O76024	652	890	O	C-terminal
O76024	778	779	WFS1	VAR_032966	p.Val779Met	O76024	652	890	O	C-terminal
O76024	779	780	WFS1	VAR_068344	p.Gly780Ser	O76024	652	890	O	C-terminal
O76024	779	780	WFS1	VAR_011313	p.Gly780Arg	O76024	652	890	O	C-terminal
O76024	796	797	WFS1	VAR_068345	p.Asp797Tyr	O76024	652	890	O	C-terminal
O76024	817	818	WFS1	VAR_011314	p.Arg818Cys	O76024	652	890	O	C-terminal
O76024	828	829	WFS1	VAR_032967	p.Leu829Pro	O76024	652	890	O	C-terminal
O76024	830	831	WFS1	VAR_032968	p.Gly831Asp	O76024	652	890	O	C-terminal
O76024	835	836	WFS1	VAR_068346	p.Lys836Asn	O76024	652	890	O	C-terminal
O76024	858	859	WFS1	VAR_068347	p.Arg859Gln	O76024	652	890	O	C-terminal
O76024	863	864	WFS1	VAR_032969	p.Glu864Lys	O76024	652	890	O	C-terminal
O76024	884	885	WFS1	VAR_009119	p.Pro885Leu	O76024	652	890	O	C-terminal
O76082	11	12	SLC22A5	VAR_064109	p.Gly12Ser	O76082	0	19	I	N-terminal
O76082	14	15	SLC22A5	VAR_064110	p.Gly15Trp	O76082	0	19	I	N-terminal
O76082	16	17	SLC22A5	VAR_020347	p.Phe17Leu	O76082	0	19	I	N-terminal
O76082	18	19	SLC22A5	VAR_064111	p.Arg19Pro	O76082	0	19	I	N-terminal
O76082	25	26	SLC22A5	VAR_066843	p.Ser26Asn	O76082	19	41	M	Membrane
O76082	31	32	SLC22A5	VAR_064112	p.Asn32Ser	O76082	19	41	M	Membrane
O76082	45	46	SLC22A5	VAR_064113	p.Pro46Ser	O76082	41	143	O	Loop1
O76082	82	83	SLC22A5	VAR_064116	p.Arg83Leu	O76082	41	143	O	Loop1
O76082	121	122	SLC22A5	VAR_064118	p.Asp122Tyr	O76082	41	143	O	Loop1
O76082	141	142	SLC22A5	VAR_064120	p.Ala142Ser	O76082	41	143	O	Loop1
O76082	168	169	SLC22A5	VAR_064122	p.Arg169Trp	O76082	163	170	I	Loop2
O76082	168	169	SLC22A5	VAR_009252	p.Arg169Gln	O76082	163	170	I	Loop2
O76082	178	179	SLC22A5	VAR_022564	p.Met179Leu	O76082	170	190	M	Membrane
O76082	185	186	SLC22A5	VAR_064124	p.Leu186Pro	O76082	170	190	M	Membrane
O76082	210	211	SLC22A5	VAR_009253	p.Tyr211Cys	O76082	195	217	M	Membrane
O76082	213	214	SLC22A5	VAR_064125	p.Ala214Val	O76082	195	217	M	Membrane
O76082	226	227	SLC22A5	VAR_064126	p.Arg227His	O76082	217	228	I	Loop4
O76082	231	232	SLC22A5	VAR_064128	p.Thr232Met	O76082	228	250	M	Membrane
O76082	233	234	SLC22A5	VAR_064129	p.Gly234Arg	O76082	228	250	M	Membrane
O76082	241	242	SLC22A5	VAR_064131	p.Gly242Val	O76082	228	250	M	Membrane
O76082	256	257	SLC22A5	VAR_064132	p.Arg257Trp	O76082	250	257	O	Loop5
O76082	263	264	SLC22A5	VAR_064133	p.Thr264Arg	O76082	257	277	M	Membrane
O76082	279	280	SLC22A5	VAR_066844	p.Ser280Phe	O76082	277	342	I	Loop6
O76082	281	282	SLC22A5	VAR_064134	p.Arg282Gln	O76082	277	342	I	Loop6
O76082	282	283	SLC22A5	VAR_009254	p.Trp283Arg	O76082	277	342	I	Loop6
O76082	282	283	SLC22A5	VAR_022565	p.Trp283Cys	O76082	277	342	I	Loop6
O76082	300	301	SLC22A5	VAR_064135	p.Ala301Asp	O76082	277	342	I	Loop6
O76082	350	351	SLC22A5	VAR_064137	p.Trp351Arg	O76082	342	362	M	Membrane
O76082	354	355	SLC22A5	VAR_064138	p.Ser355Leu	O76082	342	362	M	Membrane
O76082	361	362	SLC22A5	VAR_064140	p.Ser362Leu	O76082	342	362	M	Membrane
O76082	397	398	SLC22A5	VAR_064141	p.Pro398Leu	O76082	393	400	I	Loop8
O76082	398	399	SLC22A5	VAR_064142	p.Arg399Gln	O76082	393	400	I	Loop8
O76082	398	399	SLC22A5	VAR_064143	p.Arg399Trp	O76082	393	400	I	Loop8
O76082	439	440	SLC22A5	VAR_064144	p.Thr440Met	O76082	427	449	M	Membrane
O76082	441	442	SLC22A5	VAR_064145	p.Ala442Ile	O76082	427	449	M	Membrane
O76082	442	443	SLC22A5	VAR_064146	p.Phe443Val	O76082	427	449	M	Membrane
O76082	445	446	SLC22A5	VAR_009255	p.Val446Phe	O76082	427	449	M	Membrane
O76082	446	447	SLC22A5	VAR_064147	p.Tyr447Cys	O76082	427	449	M	Membrane
O76082	448	449	SLC22A5	VAR_029315	p.Tyr449Asp	O76082	427	449	M	Membrane
O76082	451	452	SLC22A5	VAR_009256	p.Glu452Lys	O76082	449	461	I	Loop10
O76082	454	455	SLC22A5	VAR_064148	p.Pro455Arg	O76082	449	461	I	Loop10
O76082	466	467	SLC22A5	VAR_022566	p.Ser467Cys	O76082	461	483	M	Membrane
O76082	467	468	SLC22A5	VAR_064149	p.Thr468Arg	O76082	461	483	M	Membrane
O76082	470	471	SLC22A5	VAR_064150	p.Arg471Cys	O76082	461	483	M	Membrane
O76082	470	471	SLC22A5	VAR_066845	p.Arg471Pro	O76082	461	483	M	Membrane
O76082	477	478	SLC22A5	VAR_009257	p.Pro478Leu	O76082	461	483	M	Membrane
O76082	487	488	SLC22A5	VAR_064151	p.Arg488Cys	O76082	483	488	O	Loop11
O76082	487	488	SLC22A5	VAR_066846	p.Arg488His	O76082	483	488	O	Loop11
O76082	506	507	SLC22A5	VAR_064152	p.Leu507Ser	O76082	488	509	M	Membrane
O76090	2	3	BEST1	VAR_058273	p.Ile3Thr	O76090	0	30	O	N-terminal
O76090	5	6	BEST1	VAR_000830	p.Thr6Pro	O76090	0	30	O	N-terminal
O76090	5	6	BEST1	VAR_017366	p.Thr6Arg	O76090	0	30	O	N-terminal
O76090	8	9	BEST1	VAR_000831	p.Val9Ala	O76090	0	30	O	N-terminal
O76090	8	9	BEST1	VAR_000832	p.Val9Met	O76090	0	30	O	N-terminal
O76090	9	10	BEST1	VAR_010468	p.Ala10Val	O76090	0	30	O	N-terminal
O76090	9	10	BEST1	VAR_000833	p.Ala10Thr	O76090	0	30	O	N-terminal
O76090	10	11	BEST1	VAR_017367	p.Asn11Ile	O76090	0	30	O	N-terminal
O76090	12	13	BEST1	VAR_010469	p.Arg13His	O76090	0	30	O	N-terminal
O76090	15	16	BEST1	VAR_010470	p.Ser16Phe	O76090	0	30	O	N-terminal
O76090	16	17	BEST1	VAR_010471	p.Phe17Cys	O76090	0	30	O	N-terminal
O76090	20	21	BEST1	VAR_000834	p.Leu21Val	O76090	0	30	O	N-terminal
O76090	23	24	BEST1	VAR_000835	p.Trp24Cys	O76090	0	30	O	N-terminal
O76090	24	25	BEST1	VAR_000837	p.Arg25Trp	O76090	0	30	O	N-terminal
O76090	24	25	BEST1	VAR_000836	p.Arg25Gln	O76090	0	30	O	N-terminal
O76090	25	26	BEST1	VAR_017368	p.Gly26Arg	O76090	0	30	O	N-terminal
O76090	26	27	BEST1	VAR_000838	p.Ser27Arg	O76090	0	30	O	N-terminal
O76090	28	29	BEST1	VAR_017369	p.Tyr29His	O76090	0	30	O	N-terminal
O76090	29	30	BEST1	VAR_017370	p.Lys30Arg	O76090	0	30	O	N-terminal
O76090	40	41	BEST1	VAR_017371	p.Leu41Pro	O76090	30	50	M	Membrane
O76090	46	47	BEST1	VAR_017372	p.Arg47His	O76090	30	50	M	Membrane
O76090	57	58	BEST1	VAR_000839	p.Gln58Leu	O76090	50	72	I	Loop1
O76090	72	73	BEST1	VAR_010472	p.Ile73Asn	O76090	72	93	M	Membrane
O76090	79	80	BEST1	VAR_017373	p.Phe80Leu	O76090	72	93	M	Membrane
O76090	81	82	BEST1	VAR_010473	p.Leu82Val	O76090	72	93	M	Membrane
O76090	84	85	BEST1	VAR_000841	p.Tyr85His	O76090	72	93	M	Membrane
O76090	85	86	BEST1	VAR_058274	p.Val86Met	O76090	72	93	M	Membrane
O76090	88	89	BEST1	VAR_017374	p.Val89Ala	O76090	72	93	M	Membrane
O76090	90	91	BEST1	VAR_017375	p.Thr91Ile	O76090	72	93	M	Membrane
O76090	91	92	BEST1	VAR_010475	p.Arg92His	O76090	72	93	M	Membrane
O76090	91	92	BEST1	VAR_010474	p.Arg92Cys	O76090	72	93	M	Membrane
O76090	91	92	BEST1	VAR_000842	p.Arg92Ser	O76090	72	93	M	Membrane
O76090	92	93	BEST1	VAR_000843	p.Trp93Cys	O76090	72	93	M	Membrane
O76090	95	96	BEST1	VAR_010476	p.Gln96His	O76090	93	233	O	Loop2
O76090	98	99	BEST1	VAR_000844	p.Asn99Lys	O76090	93	233	O	Loop2
O76090	99	100	BEST1	VAR_000845	p.Leu100Arg	O76090	93	233	O	Loop2
O76090	100	101	BEST1	VAR_017376	p.Pro101Thr	O76090	93	233	O	Loop2
O76090	101	102	BEST1	VAR_017377	p.Trp102Arg	O76090	93	233	O	Loop2
O76090	103	104	BEST1	VAR_000846	p.Asp104Glu	O76090	93	233	O	Loop2
O76090	103	104	BEST1	VAR_017378	p.Asp104His	O76090	93	233	O	Loop2
O76090	112	113	BEST1	VAR_025732	p.Phe113Leu	O76090	93	233	O	Loop2
O76090	132	133	BEST1	VAR_017379	p.Asn133Lys	O76090	93	233	O	Loop2
O76090	134	135	BEST1	VAR_010478	p.Gly135Ser	O76090	93	233	O	Loop2
O76090	139	140	BEST1	VAR_017380	p.Leu140Arg	O76090	93	233	O	Loop2
O76090	139	140	BEST1	VAR_063169	p.Leu140Val	O76090	93	233	O	Loop2
O76090	140	141	BEST1	VAR_000847	p.Arg141His	O76090	93	233	O	Loop2
O76090	145	146	BEST1	VAR_010479	p.Ala146Lys	O76090	93	233	O	Loop2
O76090	151	152	BEST1	VAR_043493	p.Pro152Ala	O76090	93	233	O	Loop2
O76090	194	195	BEST1	VAR_017381	p.Ala195Val	O76090	93	233	O	Loop2
O76090	200	201	BEST1	VAR_025733	p.Ile201Thr	O76090	93	233	O	Loop2
O76090	204	205	BEST1	VAR_063170	p.Ile205Thr	O76090	93	233	O	Loop2
O76090	206	207	BEST1	VAR_025734	p.Leu207Ile	O76090	93	233	O	Loop2
O76090	208	209	BEST1	VAR_000848	p.Ser209Asn	O76090	93	233	O	Loop2
O76090	217	218	BEST1	VAR_000849	p.Arg218Cys	O76090	93	233	O	Loop2
O76090	217	218	BEST1	VAR_000850	p.Arg218Gln	O76090	93	233	O	Loop2
O76090	217	218	BEST1	VAR_000851	p.Arg218Ser	O76090	93	233	O	Loop2
O76090	217	218	BEST1	VAR_010481	p.Arg218His	O76090	93	233	O	Loop2
O76090	220	221	BEST1	VAR_025735	p.Cys221Trp	O76090	93	233	O	Loop2
O76090	223	224	BEST1	VAR_000852	p.Leu224Met	O76090	93	233	O	Loop2
O76090	223	224	BEST1	VAR_025737	p.Leu224Pro	O76090	93	233	O	Loop2
O76090	226	227	BEST1	VAR_000853	p.Tyr227Cys	O76090	93	233	O	Loop2
O76090	226	227	BEST1	VAR_000854	p.Tyr227Asn	O76090	93	233	O	Loop2
O76090	227	228	BEST1	VAR_063171	p.Asp228Asn	O76090	93	233	O	Loop2
O76090	230	231	BEST1	VAR_000855	p.Ser231Arg	O76090	93	233	O	Loop2
O76090	234	235	BEST1	VAR_000856	p.Val235Met	O76090	233	254	M	Membrane
O76090	234	235	BEST1	VAR_010482	p.Val235Leu	O76090	233	254	M	Membrane
O76090	235	236	BEST1	VAR_058275	p.Tyr236Cys	O76090	233	254	M	Membrane
O76090	236	237	BEST1	VAR_000857	p.Thr237Arg	O76090	233	254	M	Membrane
O76090	238	239	BEST1	VAR_058276	p.Val239Met	O76090	233	254	M	Membrane
O76090	240	241	BEST1	VAR_025738	p.Thr241Asn	O76090	233	254	M	Membrane
O76090	241	242	BEST1	VAR_058277	p.Val242Met	O76090	233	254	M	Membrane
O76090	242	243	BEST1	VAR_000858	p.Ala243Val	O76090	233	254	M	Membrane
O76090	242	243	BEST1	VAR_025739	p.Ala243Thr	O76090	233	254	M	Membrane
O76090	275	276	BEST1	VAR_025741	p.Phe276Leu	O76090	270	291	M	Membrane
O76090	292	293	BEST1	VAR_010483	p.Gln293Lys	O76090	291	585	O	C-terminal
O76090	293	294	BEST1	VAR_025742	p.Leu294Val	O76090	291	585	O	C-terminal
O76090	294	295	BEST1	VAR_025743	p.Ile295Thr	O76090	291	585	O	C-terminal
O76090	295	296	BEST1	VAR_010484	p.Asn296Ser	O76090	291	585	O	C-terminal
O76090	295	296	BEST1	VAR_025744	p.Asn296His	O76090	291	585	O	C-terminal
O76090	296	297	BEST1	VAR_000860	p.Pro297Ala	O76090	291	585	O	C-terminal
O76090	296	297	BEST1	VAR_010485	p.Pro297Ser	O76090	291	585	O	C-terminal
O76090	297	298	BEST1	VAR_025745	p.Phe298Ser	O76090	291	585	O	C-terminal
O76090	298	299	BEST1	VAR_000861	p.Gly299Glu	O76090	291	585	O	C-terminal
O76090	298	299	BEST1	VAR_058313	p.Gly299Ala	O76090	291	585	O	C-terminal
O76090	299	300	BEST1	VAR_000862	p.Glu300Lys	O76090	291	585	O	C-terminal
O76090	299	300	BEST1	VAR_010486	p.Glu300Asp	O76090	291	585	O	C-terminal
O76090	300	301	BEST1	VAR_000863	p.Asp301Glu	O76090	291	585	O	C-terminal
O76090	300	301	BEST1	VAR_000864	p.Asp301Asn	O76090	291	585	O	C-terminal
O76090	301	302	BEST1	VAR_025747	p.Asp302His	O76090	291	585	O	C-terminal
O76090	301	302	BEST1	VAR_025748	p.Asp302Val	O76090	291	585	O	C-terminal
O76090	301	302	BEST1	VAR_025746	p.Asp302Gly	O76090	291	585	O	C-terminal
O76090	302	303	BEST1	VAR_025749	p.Asp303Glu	O76090	291	585	O	C-terminal
O76090	304	305	BEST1	VAR_000865	p.Phe305Ser	O76090	291	585	O	C-terminal
O76090	305	306	BEST1	VAR_025751	p.Glu306Gly	O76090	291	585	O	C-terminal
O76090	305	306	BEST1	VAR_025750	p.Glu306Asp	O76090	291	585	O	C-terminal
O76090	306	307	BEST1	VAR_025752	p.Thr307Ala	O76090	291	585	O	C-terminal
O76090	306	307	BEST1	VAR_010487	p.Thr307Ile	O76090	291	585	O	C-terminal
O76090	307	308	BEST1	VAR_025753	p.Asn308Ser	O76090	291	585	O	C-terminal
O76090	309	310	BEST1	VAR_000866	p.Ile310Thr	O76090	291	585	O	C-terminal
O76090	310	311	BEST1	VAR_000867	p.Val311Gly	O76090	291	585	O	C-terminal
O76090	311	312	BEST1	VAR_000868	p.Asp312Asn	O76090	291	585	O	C-terminal
O76090	316	317	BEST1	VAR_043494	p.Val317Met	O76090	291	585	O	C-terminal
O76090	324	325	BEST1	VAR_043495	p.Met325Thr	O76090	291	585	O	C-terminal
O94766	276	277	B3GAT3	VAR_066624	p.Arg277Gln	O94766	27	335	O	C-terminal
O94777	22	23	DPM2	VAR_069745	p.Tyr23Cys	O94777	8	31	M	Membrane
O95140	68	69	MFN2	VAR_018607	p.Val69Phe	O95140	0	605	I	N-terminal
O95140	75	76	MFN2	VAR_018608	p.Leu76Pro	O95140	0	605	I	N-terminal
O95140	93	94	MFN2	VAR_018609	p.Arg94Gln	O95140	0	605	I	N-terminal
O95140	93	94	MFN2	VAR_029876	p.Arg94Trp	O95140	0	605	I	N-terminal
O95140	205	206	MFN2	VAR_029877	p.Thr206Ile	O95140	0	605	I	N-terminal
O95140	232	233	MFN2	VAR_067088	p.Leu233Val	O95140	0	605	I	N-terminal
O95140	250	251	MFN2	VAR_018610	p.Pro251Ala	O95140	0	605	I	N-terminal
O95140	275	276	MFN2	VAR_029878	p.Gln276Arg	O95140	0	605	I	N-terminal
O95140	279	280	MFN2	VAR_018611	p.Arg280His	O95140	0	605	I	N-terminal
O95140	356	357	MFN2	VAR_022464	p.Lys357Asn	O95140	0	605	I	N-terminal
O95140	360	361	MFN2	VAR_029879	p.His361Tyr	O95140	0	605	I	N-terminal
O95140	363	364	MFN2	VAR_029880	p.Arg364Trp	O95140	0	605	I	N-terminal
O95140	739	740	MFN2	VAR_018612	p.Trp740Ser	O95140	647	757	I	C-terminal
O95140	743	744	MFN2	VAR_067089	p.Glu744Met	O95140	647	757	I	C-terminal
O95180	160	161	CACNA1H	VAR_045935	p.Phe161Leu	O95180	160	170	I	Loop2
O95180	281	282	CACNA1H	VAR_045936	p.Glu282Lys	O95180	254	363	I	Loop4
O95180	455	456	CACNA1H	VAR_045938	p.Cys456Ser	O95180	418	791	I	Loop6
O95180	498	499	CACNA1H	VAR_045939	p.Gly499Ser	O95180	418	791	I	Loop6
O95180	647	648	CACNA1H	VAR_045941	p.Pro648Leu	O95180	418	791	I	Loop6
O95180	743	744	CACNA1H	VAR_045944	p.Arg744Gln	O95180	418	791	I	Loop6
O95180	747	748	CACNA1H	VAR_045945	p.Ala748Val	O95180	418	791	I	Loop6
O95180	772	773	CACNA1H	VAR_045946	p.Gly773Asp	O95180	418	791	I	Loop6
O95180	783	784	CACNA1H	VAR_045947	p.Gly784Ser	O95180	418	791	I	Loop6
O95180	830	831	CACNA1H	VAR_045950	p.Val831Met	O95180	826	846	M	Membrane
O95180	847	848	CACNA1H	VAR_045951	p.Gly848Ser	O95180	846	858	I	Loop8
O95180	1462	1463	CACNA1H	VAR_045952	p.Asp1463Asn	O95180	1452	1489	I	Loop16
O95237	174	175	LRAT	VAR_018386	p.Ser175Arg	O95237	31	194	O	N-terminal
O95255	128	129	ABCC6	VAR_067843	p.Gly129Glu	O95255	123	133	I	Loop3
O95255	316	317	ABCC6	VAR_067845	p.Ser317Arg	O95255	306	327	M	Membrane
O95255	354	355	ABCC6	VAR_067846	p.Leu355Arg	O95255	348	367	M	Membrane
O95255	363	364	ABCC6	VAR_013370	p.Thr364Arg	O95255	348	367	M	Membrane
O95255	369	370	ABCC6	VAR_067848	p.Asn370Asp	O95255	367	424	I	Loop7
O95255	381	382	ABCC6	VAR_067849	p.Arg382Trp	O95255	367	424	I	Loop7
O95255	390	391	ABCC6	VAR_067850	p.Arg391Gly	O95255	367	424	I	Loop7
O95255	391	392	ABCC6	VAR_067851	p.Lys392Asn	O95255	367	424	I	Loop7
O95255	397	398	ABCC6	VAR_067852	p.Ser398Gly	O95255	367	424	I	Loop7
O95255	410	411	ABCC6	VAR_013371	p.Asn411Lys	O95255	367	424	I	Loop7
O95255	439	440	ABCC6	VAR_067854	p.Cys440Gly	O95255	424	445	M	Membrane
O95255	454	455	ABCC6	VAR_013372	p.Ala455Pro	O95255	450	470	M	Membrane
O95255	462	463	ABCC6	VAR_067855	p.Leu463His	O95255	450	470	M	Membrane
O95255	494	495	ABCC6	VAR_067856	p.Leu495His	O95255	470	533	I	Loop9
O95255	517	518	ABCC6	VAR_013374	p.Arg518Gln	O95255	470	533	I	Loop9
O95255	534	535	ABCC6	VAR_067858	p.Ser535Pro	O95255	533	554	M	Membrane
O95255	550	551	ABCC6	VAR_067859	p.Phe551Ser	O95255	533	554	M	Membrane
O95255	567	568	ABCC6	VAR_013375	p.Phe568Ser	O95255	566	584	M	Membrane
O95255	589	590	ABCC6	VAR_067860	p.Ser590Phe	O95255	584	940	I	Loop11
O95255	593	594	ABCC6	VAR_067861	p.Ala594Val	O95255	584	940	I	Loop11
O95255	599	600	ABCC6	VAR_067862	p.Arg600Cys	O95255	584	940	I	Loop11
O95255	662	663	ABCC6	VAR_067863	p.Gly663Cys	O95255	584	940	I	Loop11
O95255	672	673	ABCC6	VAR_013377	p.Leu673Pro	O95255	584	940	I	Loop11
O95255	676	677	ABCC6	VAR_067864	p.Leu677Pro	O95255	584	940	I	Loop11
O95255	697	698	ABCC6	VAR_067865	p.Gln698Pro	O95255	584	940	I	Loop11
O95255	698	699	ABCC6	VAR_067866	p.Glu699Asp	O95255	584	940	I	Loop11
O95255	725	726	ABCC6	VAR_067869	p.Leu726Pro	O95255	584	940	I	Loop11
O95255	750	751	ABCC6	VAR_067871	p.Met751Lys	O95255	584	940	I	Loop11
O95255	754	755	ABCC6	VAR_067872	p.Gly755Arg	O95255	584	940	I	Loop11
O95255	759	760	ABCC6	VAR_067873	p.Arg760Trp	O95255	584	940	I	Loop11
O95255	764	765	ABCC6	VAR_013378	p.Arg765Gln	O95255	584	940	I	Loop11
O95255	765	766	ABCC6	VAR_067874	p.Ala766Asp	O95255	584	940	I	Loop11
O95255	776	777	ABCC6	VAR_067875	p.Asp777Asn	O95255	584	940	I	Loop11
O95255	806	807	ABCC6	VAR_067876	p.Arg807Gln	O95255	584	940	I	Loop11
O95255	806	807	ABCC6	VAR_067877	p.Arg807Trp	O95255	584	940	I	Loop11
O95255	809	810	ABCC6	VAR_067878	p.Val810Met	O95255	584	940	I	Loop11
O95255	810	811	ABCC6	VAR_067879	p.Thr811Met	O95255	584	940	I	Loop11
O95255	819	820	ABCC6	VAR_067880	p.Ala820Pro	O95255	584	940	I	Loop11
O95255	880	881	ABCC6	VAR_067881	p.Arg881Ser	O95255	584	940	I	Loop11
O95255	943	944	ABCC6	VAR_067882	p.Thr944Ile	O95255	940	961	M	Membrane
O95255	949	950	ABCC6	VAR_067884	p.Ala950Thr	O95255	940	961	M	Membrane
O95255	991	992	ABCC6	VAR_067885	p.Gly992Arg	O95255	990	1011	M	Membrane
O95255	1055	1056	ABCC6	VAR_067888	p.Asp1056Glu	O95255	1011	1062	I	Loop13
O95255	1113	1114	ABCC6	VAR_011491	p.Arg1114Pro	O95255	1106	1169	I	Loop15
O95255	1113	1114	ABCC6	VAR_067890	p.Arg1114Cys	O95255	1106	1169	I	Loop15
O95255	1120	1121	ABCC6	VAR_013380	p.Ser1121Trp	O95255	1106	1169	I	Loop15
O95255	1120	1121	ABCC6	VAR_067891	p.Ser1121Leu	O95255	1106	1169	I	Loop15
O95255	1129	1130	ABCC6	VAR_067892	p.Thr1130Met	O95255	1106	1169	I	Loop15
O95255	1132	1133	ABCC6	VAR_067893	p.Gly1133Ala	O95255	1106	1169	I	Loop15
O95255	1137	1138	ABCC6	VAR_013381	p.Arg1138Pro	O95255	1106	1169	I	Loop15
O95255	1137	1138	ABCC6	VAR_011493	p.Arg1138Trp	O95255	1106	1169	I	Loop15
O95255	1137	1138	ABCC6	VAR_011492	p.Arg1138Gln	O95255	1106	1169	I	Loop15
O95255	1138	1139	ABCC6	VAR_067894	p.Ala1139Thr	O95255	1106	1169	I	Loop15
O95255	1163	1164	ABCC6	VAR_067895	p.Arg1164Gln	O95255	1106	1169	I	Loop15
O95255	1202	1203	ABCC6	VAR_013382	p.Gly1203Asp	O95255	1199	1217	M	Membrane
O95255	1220	1221	ABCC6	VAR_067896	p.Arg1221Cys	O95255	1217	1503	I	C-terminal
O95255	1220	1221	ABCC6	VAR_067897	p.Arg1221His	O95255	1217	1503	I	C-terminal
O95255	1225	1226	ABCC6	VAR_067898	p.Leu1226Ile	O95255	1217	1503	I	C-terminal
O95255	1234	1235	ABCC6	VAR_067899	p.Arg1235Trp	O95255	1217	1503	I	C-terminal
O95255	1237	1238	ABCC6	VAR_067900	p.Asp1238His	O95255	1217	1503	I	C-terminal
O95255	1297	1298	ABCC6	VAR_013384	p.Val1298Phe	O95255	1217	1503	I	C-terminal
O95255	1300	1301	ABCC6	VAR_013385	p.Thr1301Ile	O95255	1217	1503	I	C-terminal
O95255	1301	1302	ABCC6	VAR_013386	p.Gly1302Arg	O95255	1217	1503	I	C-terminal
O95255	1302	1303	ABCC6	VAR_013387	p.Ala1303Pro	O95255	1217	1503	I	C-terminal
O95255	1313	1314	ABCC6	VAR_011495	p.Arg1314Trp	O95255	1217	1503	I	C-terminal
O95255	1313	1314	ABCC6	VAR_013388	p.Arg1314Gln	O95255	1217	1503	I	C-terminal
O95255	1320	1321	ABCC6	VAR_013389	p.Gly1321Ser	O95255	1217	1503	I	C-terminal
O95255	1334	1335	ABCC6	VAR_067901	p.Leu1335Pro	O95255	1217	1503	I	C-terminal
O95255	1334	1335	ABCC6	VAR_067902	p.Leu1335Gln	O95255	1217	1503	I	C-terminal
O95255	1338	1339	ABCC6	VAR_067904	p.Arg1339His	O95255	1217	1503	I	C-terminal
O95255	1338	1339	ABCC6	VAR_067903	p.Arg1339Leu	O95255	1217	1503	I	C-terminal
O95255	1338	1339	ABCC6	VAR_013390	p.Arg1339Cys	O95255	1217	1503	I	C-terminal
O95255	1345	1346	ABCC6	VAR_067905	p.Pro1346Ser	O95255	1217	1503	I	C-terminal
O95255	1346	1347	ABCC6	VAR_013391	p.Gln1347His	O95255	1217	1503	I	C-terminal
O95255	1353	1354	ABCC6	VAR_013392	p.Gly1354Arg	O95255	1217	1503	I	C-terminal
O95255	1356	1357	ABCC6	VAR_067906	p.Arg1357Trp	O95255	1217	1503	I	C-terminal
O95255	1360	1361	ABCC6	VAR_013393	p.Asp1361Asn	O95255	1217	1503	I	C-terminal
O95255	1399	1400	ABCC6	VAR_067907	p.Glu1400Lys	O95255	1217	1503	I	C-terminal
O95255	1405	1406	ABCC6	VAR_067908	p.Gln1406Lys	O95255	1217	1503	I	C-terminal
O95255	1423	1424	ABCC6	VAR_013394	p.Ile1424Thr	O95255	1217	1503	I	C-terminal
O95255	1458	1459	ABCC6	VAR_067909	p.Arg1459Cys	O95255	1217	1503	I	C-terminal
O95292	45	46	VAPB	VAR_067964	p.Thr46Ile	O95292	0	223	I	N-terminal
O95292	55	56	VAPB	VAR_026743	p.Pro56Ser	O95292	0	223	I	N-terminal
O95342	185	186	ABCB11	VAR_030386	p.Glu186Gly	O95342	166	214	I	Loop2
O95342	237	238	ABCB11	VAR_030388	p.Gly238Val	O95342	235	242	O	Loop3
O95342	283	284	ABCB11	VAR_013332	p.Val284Leu	O95342	263	320	I	Loop4
O95342	296	297	ABCB11	VAR_010271	p.Glu297Gly	O95342	263	320	I	Loop4
O95342	335	336	ABCB11	VAR_030390	p.Cys336Ser	O95342	320	341	M	Membrane
O95342	431	432	ABCB11	VAR_030391	p.Arg432Thr	O95342	381	755	I	Loop6
O95342	460	461	ABCB11	VAR_013334	p.Lys461Glu	O95342	381	755	I	Loop6
O95342	481	482	ABCB11	VAR_013335	p.Asp482Gly	O95342	381	755	I	Loop6
O95342	569	570	ABCB11	VAR_030392	p.Ala570Thr	O95342	381	755	I	Loop6
O95342	922	923	ABCB11	VAR_030394	p.Thr923Pro	O95342	922	977	I	Loop10
O95342	925	926	ABCB11	VAR_030395	p.Ala926Pro	O95342	922	977	I	Loop10
O95342	981	982	ABCB11	VAR_013336	p.Gly982Arg	O95342	977	999	M	Membrane
O95342	1003	1004	ABCB11	VAR_013337	p.Gly1004Asp	O95342	999	1019	O	Loop11
O95342	1049	1050	ABCB11	VAR_030396	p.Arg1050Cys	O95342	1038	1321	I	C-terminal
O95342	1127	1128	ABCB11	VAR_030397	p.Arg1128His	O95342	1038	1321	I	C-terminal
O95342	1152	1153	ABCB11	VAR_013338	p.Arg1153Cys	O95342	1038	1321	I	C-terminal
O95342	1267	1268	ABCB11	VAR_013339	p.Arg1268Gln	O95342	1038	1321	I	C-terminal
O95427	708	709	PIGN	VAR_066402	p.Arg709Gln	O95427	701	709	I	Loop10
O95436	105	106	SLC34A2	VAR_030677	p.Gly106Arg	O95436	97	119	M	Membrane
O95452	4	5	GJB6	VAR_008711	p.Thr5Met	O95452	0	22	I	N-terminal
O95452	10	11	GJB6	VAR_015696	p.Gly11Arg	O95452	0	22	I	N-terminal
O95452	36	37	GJB6	VAR_016838	p.Val37Glu	O95452	22	45	M	Membrane
O95452	87	88	GJB6	VAR_015697	p.Ala88Val	O95452	69	93	M	Membrane
O95461	330	331	LARGE	VAR_065064	p.Ser331Phe	O95461	31	756	O	C-terminal
O95461	494	495	LARGE	VAR_065065	p.Trp495Arg	O95461	31	756	O	C-terminal
O95461	508	509	LARGE	VAR_019811	p.Glu509Lys	O95461	31	756	O	C-terminal
O95477	84	85	ABCA1	VAR_017529	p.Pro85Leu	O95477	42	638	O	Loop1
O95477	229	230	ABCA1	VAR_012619	p.Arg230Cys	O95477	42	638	O	Loop1
O95477	254	255	ABCA1	VAR_012620	p.Ala255Thr	O95477	42	638	O	Loop1
O95477	283	284	ABCA1	VAR_062482	p.Glu284Lys	O95477	42	638	O	Loop1
O95477	481	482	ABCA1	VAR_062485	p.Tyr482Cys	O95477	42	638	O	Loop1
O95477	586	587	ABCA1	VAR_009146	p.Arg587Trp	O95477	42	638	O	Loop1
O95477	589	590	ABCA1	VAR_062487	p.Trp590Leu	O95477	42	638	O	Loop1
O95477	589	590	ABCA1	VAR_009147	p.Trp590Ser	O95477	42	638	O	Loop1
O95477	596	597	ABCA1	VAR_009148	p.Gln597Arg	O95477	42	638	O	Loop1
O95477	839	840	ABCA1	VAR_062491	p.Trp840Arg	O95477	820	842	M	Membrane
O95477	928	929	ABCA1	VAR_012626	p.Thr929Ile	O95477	842	1345	I	Loop6
O95477	934	935	ABCA1	VAR_037968	p.Asn935His	O95477	842	1345	I	Loop6
O95477	934	935	ABCA1	VAR_009150	p.Asn935Ser	O95477	842	1345	I	Loop6
O95477	936	937	ABCA1	VAR_009151	p.Ala937Val	O95477	842	1345	I	Loop6
O95477	1045	1046	ABCA1	VAR_012627	p.Ala1046Asp	O95477	842	1345	I	Loop6
O95477	1067	1068	ABCA1	VAR_062493	p.Arg1068Cys	O95477	842	1345	I	Loop6
O95477	1090	1091	ABCA1	VAR_012628	p.Met1091Thr	O95477	842	1345	I	Loop6
O95477	1098	1099	ABCA1	VAR_017530	p.Asp1099Tyr	O95477	842	1345	I	Loop6
O95477	1288	1289	ABCA1	VAR_009152	p.Asp1289Asn	O95477	842	1345	I	Loop6
O95477	1378	1379	ABCA1	VAR_062497	p.Leu1379Phe	O95477	1367	1654	O	Loop7
O95477	1476	1477	ABCA1	VAR_009153	p.Cys1477Arg	O95477	1367	1654	O	Loop7
O95477	1505	1506	ABCA1	VAR_012630	p.Ser1506Leu	O95477	1367	1654	O	Loop7
O95477	1516	1517	ABCA1	VAR_009154	p.Ile1517Arg	O95477	1367	1654	O	Loop7
O95477	1610	1611	ABCA1	VAR_012632	p.Asn1611Asp	O95477	1367	1654	O	Loop7
O95477	1679	1680	ABCA1	VAR_037970	p.Arg1680Trp	O95477	1677	1700	I	Loop8
O95477	1703	1704	ABCA1	VAR_062501	p.Val1704Asp	O95477	1700	1723	M	Membrane
O95477	1799	1800	ABCA1	VAR_009155	p.Asn1800His	O95477	1788	1804	O	Loop11
O95477	1850	1851	ABCA1	VAR_062502	p.Arg1851Gln	O95477	1847	1870	M	Membrane
O95477	1900	1901	ABCA1	VAR_062504	p.Arg1901Ser	O95477	1870	2261	O	C-terminal
O95477	2008	2009	ABCA1	VAR_037971	p.Phe2009Ser	O95477	1870	2261	O	C-terminal
O95477	2080	2081	ABCA1	VAR_012635	p.Arg2081Trp	O95477	1870	2261	O	C-terminal
O95477	2149	2150	ABCA1	VAR_012636	p.Pro2150Leu	O95477	1870	2261	O	C-terminal
O95477	2195	2196	ABCA1	VAR_062507	p.Gln2196His	O95477	1870	2261	O	C-terminal
O95500	80	81	CLDN14	VAR_069979	p.Arg81His	O95500	79	102	M	Membrane
O95500	84	85	CLDN14	VAR_010738	p.Val85Asp	O95500	79	102	M	Membrane
O95500	86	87	CLDN14	VAR_069981	p.Ser87Ile	O95500	79	102	M	Membrane
O95500	93	94	CLDN14	VAR_069982	p.Ala94Val	O95500	79	102	M	Membrane
O95500	231	232	CLDN14	VAR_069983	p.Gly232Arg	O95500	182	239	I	C-terminal
O95528	80	81	SLC2A10	VAR_029535	p.Ser81Arg	O95528	76	98	M	Membrane
O95528	131	132	SLC2A10	VAR_042417	p.Arg132Trp	O95528	123	134	I	Loop4
O95528	141	142	SLC2A10	VAR_042418	p.Gly142Val	O95528	134	156	M	Membrane
O95528	230	231	SLC2A10	VAR_042420	p.Arg231Gln	O95528	185	231	I	Loop6
O95528	245	246	SLC2A10	VAR_042421	p.Gly246Glu	O95528	231	253	M	Membrane
O95528	425	426	SLC2A10	VAR_042422	p.Gly426Trp	O95528	412	435	M	Membrane
O95528	436	437	SLC2A10	VAR_042423	p.Glu437Lys	O95528	435	447	I	Loop10
O95528	444	445	SLC2A10	VAR_042424	p.Gly445Glu	O95528	435	447	I	Loop10
O95622	725	726	ADCY5	VAR_068821	p.Ala726Thr	O95622	396	761	I	Loop6
O95672	403	404	ECEL1	VAR_069993	p.Arg404Cys	O95672	82	775	O	C-terminal
O95672	417	418	ECEL1	VAR_069747	p.Arg418Ser	O95672	82	775	O	C-terminal
O95672	606	607	ECEL1	VAR_069994	p.Gly607Ser	O95672	82	775	O	C-terminal
O95672	759	760	ECEL1	VAR_069995	p.Cys760Arg	O95672	82	775	O	C-terminal
O95831	307	308	AIFM1	VAR_067334	p.Gly308Glu	O95831	302	319	M	Membrane
O95831	492	493	AIFM1	VAR_069468	p.Glu493Val	O95831	319	613	O	C-terminal
O95859	48	49	TSPAN12	VAR_068899	p.Thr49Met	O95859	34	61	O	Loop1
O95859	100	101	TSPAN12	VAR_063576	p.Leu101His	O95859	91	114	M	Membrane
O95859	137	138	TSPAN12	VAR_068900	p.Tyr138Cys	O95859	114	222	O	Loop3
O95859	187	188	TSPAN12	VAR_063577	p.Gly188Arg	O95859	114	222	O	Loop3
O95859	209	210	TSPAN12	VAR_063578	p.Met210Arg	O95859	114	222	O	Loop3
O95859	222	223	TSPAN12	VAR_068901	p.Leu223Pro	O95859	222	245	M	Membrane
O95859	236	237	TSPAN12	VAR_063579	p.Ala237Pro	O95859	222	245	M	Membrane
P00156	170	171	MT-CYB	VAR_002197	p.Asp171Asn	P00156	128	181	O	Loop3
P00156	250	251	MT-CYB	VAR_013656	p.Gly251Asp	P00156	244	287	O	Loop5
P00156	355	356	MT-CYB	VAR_002199	p.Val356Met	P00156	348	366	M	Membrane
P00387	57	58	CYB5R3	VAR_004619	p.Arg58Gln	P00387	23	301	I	C-terminal
P00387	72	73	CYB5R3	VAR_010750	p.Leu73Pro	P00387	23	301	I	C-terminal
P00387	105	106	CYB5R3	VAR_004620	p.Val106Met	P00387	23	301	I	C-terminal
P00387	127	128	CYB5R3	VAR_004621	p.Ser128Pro	P00387	23	301	I	C-terminal
P00387	148	149	CYB5R3	VAR_004622	p.Leu149Pro	P00387	23	301	I	C-terminal
P00387	178	179	CYB5R3	VAR_010752	p.Ala179Val	P00387	23	301	I	C-terminal
P00387	203	204	CYB5R3	VAR_010753	p.Cys204Arg	P00387	23	301	I	C-terminal
P00387	203	204	CYB5R3	VAR_010754	p.Cys204Tyr	P00387	23	301	I	C-terminal
P00387	291	292	CYB5R3	VAR_037316	p.Gly292Asp	P00387	23	301	I	C-terminal
P00395	124	125	MT-CO1	VAR_064154	p.Gly125Asp	P00395	118	144	O	Loop3
P00395	141	142	MT-CO1	VAR_033055	p.Ser142Phe	P00395	118	144	O	Loop3
P00395	195	196	MT-CO1	VAR_033056	p.Leu196Ile	P00395	189	207	M	Membrane
P00395	457	458	MT-CO1	VAR_064155	p.Ser458Pro	P00395	454	472	M	Membrane
P00403	28	29	MT-CO2	VAR_035085	p.Met29Lys	P00403	0	29	O	N-terminal
P00414	77	78	MT-CO3	VAR_002167	p.Gly78Ser	P00414	55	83	I	Loop2
P00414	199	200	MT-CO3	VAR_002168	p.Ala200Thr	P00414	198	216	M	Membrane
P00846	155	156	MT-ATP6	VAR_000793	p.Leu156Arg	P00846	151	163	I	Loop4
P00846	155	156	MT-ATP6	VAR_000794	p.Leu156Pro	P00846	151	163	I	Loop4
P00846	191	192	MT-ATP6	VAR_000795	p.Ile192Thr	P00846	190	218	M	Membrane
P00846	216	217	MT-ATP6	VAR_000797	p.Leu217Pro	P00846	190	218	M	Membrane
P01130	45	46	LDLR	VAR_013949	p.Cys46Ser	P01130	21	788	O	N-terminal
P01130	49	50	LDLR	VAR_007979	p.Ala50Ser	P01130	21	788	O	N-terminal
P01130	55	56	LDLR	VAR_007980	p.Ser56Pro	P01130	21	788	O	N-terminal
P01130	77	78	LDLR	VAR_005307	p.Arg78Cys	P01130	21	788	O	N-terminal
P01130	86	87	LDLR	VAR_005308	p.Trp87Gly	P01130	21	788	O	N-terminal
P01130	88	89	LDLR	VAR_005309	p.Cys89Tyr	P01130	21	788	O	N-terminal
P01130	89	90	LDLR	VAR_005312	p.Asp90Tyr	P01130	21	788	O	N-terminal
P01130	89	90	LDLR	VAR_005311	p.Asp90Asn	P01130	21	788	O	N-terminal
P01130	91	92	LDLR	VAR_005313	p.Gln92Glu	P01130	21	788	O	N-terminal
P01130	94	95	LDLR	VAR_005314	p.Cys95Gly	P01130	21	788	O	N-terminal
P01130	100	101	LDLR	VAR_005315	p.Glu101Lys	P01130	21	788	O	N-terminal
P01130	115	116	LDLR	VAR_005317	p.Cys116Arg	P01130	21	788	O	N-terminal
P01130	133	134	LDLR	VAR_062371	p.Cys134Phe	P01130	21	788	O	N-terminal
P01130	133	134	LDLR	VAR_062372	p.Cys134Trp	P01130	21	788	O	N-terminal
P01130	139	140	LDLR	VAR_005318	p.Glu140Lys	P01130	21	788	O	N-terminal
P01130	159	160	LDLR	VAR_005320	p.Cys160Tyr	P01130	21	788	O	N-terminal
P01130	167	168	LDLR	VAR_005321	p.Asp168His	P01130	21	788	O	N-terminal
P01130	167	168	LDLR	VAR_005322	p.Asp168Asn	P01130	21	788	O	N-terminal
P01130	167	168	LDLR	VAR_005323	p.Asp168Tyr	P01130	21	788	O	N-terminal
P01130	172	173	LDLR	VAR_005325	p.Cys173Trp	P01130	21	788	O	N-terminal
P01130	174	175	LDLR	VAR_005326	p.Asp175Asn	P01130	21	788	O	N-terminal
P01130	174	175	LDLR	VAR_007981	p.Asp175Tyr	P01130	21	788	O	N-terminal
P01130	176	177	LDLR	VAR_005327	p.Ser177Leu	P01130	21	788	O	N-terminal
P01130	183	184	LDLR	VAR_013951	p.Cys184Tyr	P01130	21	788	O	N-terminal
P01130	196	197	LDLR	VAR_005330	p.Cys197Arg	P01130	21	788	O	N-terminal
P01130	220	221	LDLR	VAR_005332	p.Asp221Gly	P01130	21	788	O	N-terminal
P01130	220	221	LDLR	VAR_005333	p.Asp221Tyr	P01130	21	788	O	N-terminal
P01130	220	221	LDLR	VAR_007982	p.Asp221Asn	P01130	21	788	O	N-terminal
P01130	221	222	LDLR	VAR_062373	p.Cys222Tyr	P01130	21	788	O	N-terminal
P01130	223	224	LDLR	VAR_005336	p.Asp224Val	P01130	21	788	O	N-terminal
P01130	226	227	LDLR	VAR_005338	p.Asp227Glu	P01130	21	788	O	N-terminal
P01130	227	228	LDLR	VAR_005341	p.Glu228Lys	P01130	21	788	O	N-terminal
P01130	230	231	LDLR	VAR_005342	p.Cys231Gly	P01130	21	788	O	N-terminal
P01130	247	248	LDLR	VAR_005345	p.Cys248Tyr	P01130	21	788	O	N-terminal
P01130	253	254	LDLR	VAR_062374	p.Gln254Pro	P01130	21	788	O	N-terminal
P01130	260	261	LDLR	VAR_013953	p.Cys261Phe	P01130	21	788	O	N-terminal
P01130	275	276	LDLR	VAR_005349	p.Cys276Tyr	P01130	21	788	O	N-terminal
P01130	275	276	LDLR	VAR_062375	p.Cys276Arg	P01130	21	788	O	N-terminal
P01130	276	277	LDLR	VAR_005350	p.Glu277Lys	P01130	21	788	O	N-terminal
P01130	287	288	LDLR	VAR_007983	p.Glu288Lys	P01130	21	788	O	N-terminal
P01130	300	301	LDLR	VAR_005352	p.Asp301Ala	P01130	21	788	O	N-terminal
P01130	301	302	LDLR	VAR_005353	p.Cys302Tyr	P01130	21	788	O	N-terminal
P01130	301	302	LDLR	VAR_005354	p.Cys302Trp	P01130	21	788	O	N-terminal
P01130	312	313	LDLR	VAR_005358	p.Cys313Tyr	P01130	21	788	O	N-terminal
P01130	317	318	LDLR	VAR_005360	p.Cys318Phe	P01130	21	788	O	N-terminal
P01130	317	318	LDLR	VAR_062376	p.Cys318Arg	P01130	21	788	O	N-terminal
P01130	326	327	LDLR	VAR_005361	p.His327Tyr	P01130	21	788	O	N-terminal
P01130	328	329	LDLR	VAR_005362	p.Cys329Tyr	P01130	21	788	O	N-terminal
P01130	328	329	LDLR	VAR_067196	p.Cys329Phe	P01130	21	788	O	N-terminal
P01130	337	338	LDLR	VAR_005364	p.Cys338Ser	P01130	21	788	O	N-terminal
P01130	341	342	LDLR	VAR_005366	p.Asp342Asn	P01130	21	788	O	N-terminal
P01130	349	350	LDLR	VAR_005368	p.Arg350Pro	P01130	21	788	O	N-terminal
P01130	355	356	LDLR	VAR_007984	p.Asp356Tyr	P01130	21	788	O	N-terminal
P01130	357	358	LDLR	VAR_062377	p.Cys358Tyr	P01130	21	788	O	N-terminal
P01130	365	366	LDLR	VAR_007985	p.Gln366Arg	P01130	21	788	O	N-terminal
P01130	367	368	LDLR	VAR_005374	p.Cys368Arg	P01130	21	788	O	N-terminal
P01130	369	370	LDLR	VAR_062378	p.Asn370Thr	P01130	21	788	O	N-terminal
P01130	378	379	LDLR	VAR_007986	p.Cys379Tyr	P01130	21	788	O	N-terminal
P01130	398	399	LDLR	VAR_005376	p.Ala399Asp	P01130	21	788	O	N-terminal
P01130	400	401	LDLR	VAR_007987	p.Leu401Val	P01130	21	788	O	N-terminal
P01130	402	403	LDLR	VAR_008995	p.Phe403Leu	P01130	21	788	O	N-terminal
P01130	413	414	LDLR	VAR_005379	p.Leu414Arg	P01130	21	788	O	N-terminal
P01130	414	415	LDLR	VAR_062379	p.Asp415Gly	P01130	21	788	O	N-terminal
P01130	415	416	LDLR	VAR_005380	p.Arg416Gln	P01130	21	788	O	N-terminal
P01130	415	416	LDLR	VAR_005381	p.Arg416Trp	P01130	21	788	O	N-terminal
P01130	422	423	LDLR	VAR_005382	p.Ile423Thr	P01130	21	788	O	N-terminal
P01130	428	429	LDLR	VAR_005383	p.Val429Met	P01130	21	788	O	N-terminal
P01130	430	431	LDLR	VAR_005384	p.Ala431Thr	P01130	21	788	O	N-terminal
P01130	431	432	LDLR	VAR_007988	p.Leu432Val	P01130	21	788	O	N-terminal
P01130	432	433	LDLR	VAR_005385	p.Asp433His	P01130	21	788	O	N-terminal
P01130	450	451	LDLR	VAR_062380	p.Ile451Thr	P01130	21	788	O	N-terminal
P01130	478	479	LDLR	VAR_062381	p.Leu479Pro	P01130	21	788	O	N-terminal
P01130	481	482	LDLR	VAR_005391	p.Asp482His	P01130	21	788	O	N-terminal
P01130	482	483	LDLR	VAR_005392	p.Trp483Arg	P01130	21	788	O	N-terminal
P01130	563	564	LDLR	VAR_005399	p.Asn564His	P01130	21	788	O	N-terminal
P01130	563	564	LDLR	VAR_005400	p.Asn564Ser	P01130	21	788	O	N-terminal
P01130	567	568	LDLR	VAR_008996	p.Leu568Val	P01130	21	788	O	N-terminal
P01130	578	579	LDLR	VAR_062382	p.Asp579Tyr	P01130	21	788	O	N-terminal
P01130	578	579	LDLR	VAR_005402	p.Asp579Asn	P01130	21	788	O	N-terminal
P01130	591	592	LDLR	VAR_005403	p.Gly592Glu	P01130	21	788	O	N-terminal
P01130	607	608	LDLR	VAR_007989	p.Pro608Ser	P01130	21	788	O	N-terminal
P01130	632	633	LDLR	VAR_005405	p.Arg633Cys	P01130	21	788	O	N-terminal
P01130	648	649	LDLR	VAR_005406	p.Pro649Leu	P01130	21	788	O	N-terminal
P01130	666	667	LDLR	VAR_005407	p.Cys667Tyr	P01130	21	788	O	N-terminal
P01130	676	677	LDLR	VAR_005408	p.Cys677Arg	P01130	21	788	O	N-terminal
P01130	684	685	LDLR	VAR_005410	p.Pro685Leu	P01130	21	788	O	N-terminal
P01130	699	700	LDLR	VAR_005412	p.Asp700Glu	P01130	21	788	O	N-terminal
P01130	713	714	LDLR	VAR_008997	p.Glu714Lys	P01130	21	788	O	N-terminal
P01130	796	797	LDLR	VAR_005415	p.Val797Met	P01130	788	809	M	Membrane
P01130	825	826	LDLR	VAR_062383	p.Pro826Ser	P01130	809	860	I	C-terminal
P01130	827	828	LDLR	VAR_005419	p.Tyr828Cys	P01130	809	860	I	C-terminal
P01133	1069	1070	EGF	VAR_039474	p.Pro1070Leu	P01133	1054	1207	I	C-terminal
P01732	110	111	CD8A	VAR_021020	p.Gly111Ser	P01732	21	184	O	N-terminal
P02708	176	177	CHRNA1	VAR_038599	p.Val177Leu	P02708	20	257	O	N-terminal
P02708	197	198	CHRNA1	VAR_000282	p.Gly198Ser	P02708	20	257	O	N-terminal
P02708	200	201	CHRNA1	VAR_000283	p.Val201Met	P02708	20	257	O	N-terminal
P02708	253	254	CHRNA1	VAR_043904	p.Arg254Leu	P02708	20	257	O	N-terminal
P02708	261	262	CHRNA1	VAR_000284	p.Asn262Lys	P02708	257	280	M	Membrane
P02708	277	278	CHRNA1	VAR_021206	p.Phe278Val	P02708	257	280	M	Membrane
P02708	293	294	CHRNA1	VAR_021207	p.Val294Phe	P02708	287	309	M	Membrane
P02708	298	299	CHRNA1	VAR_000285	p.Thr299Ile	P02708	287	309	M	Membrane
P02708	300	301	CHRNA1	VAR_021208	p.Phe301Leu	P02708	287	309	M	Membrane
P02708	313	314	CHRNA1	VAR_000286	p.Ser314Ile	P02708	309	321	O	Loop2
P02708	329	330	CHRNA1	VAR_021209	p.Val330Ile	P02708	321	345	M	Membrane
P02708	462	463	CHRNA1	VAR_038601	p.Cys463Trp	P02708	453	478	M	Membrane
P02730	89	90	SLC4A1	VAR_013784	p.Glu90Lys	P02730	0	407	I	N-terminal
P02730	129	130	SLC4A1	VAR_013785	p.Gly130Arg	P02730	0	407	I	N-terminal
P02730	146	147	SLC4A1	VAR_013786	p.Pro147Ser	P02730	0	407	I	N-terminal
P02730	284	285	SLC4A1	VAR_013787	p.Ala285Asp	P02730	0	407	I	N-terminal
P02730	326	327	SLC4A1	VAR_000800	p.Pro327Arg	P02730	0	407	I	N-terminal
P02730	454	455	SLC4A1	VAR_013789	p.Gly455Glu	P02730	439	455	M	Membrane
P02730	454	455	SLC4A1	VAR_058038	p.Gly455Arg	P02730	439	455	M	Membrane
P02730	487	488	SLC4A1	VAR_013791	p.Val488Met	P02730	474	490	O	Loop3
P02730	489	490	SLC4A1	VAR_013792	p.Arg490Cys	P02730	474	490	O	Loop3
P02730	489	490	SLC4A1	VAR_058039	p.Arg490His	P02730	474	490	O	Loop3
P02730	517	518	SLC4A1	VAR_000802	p.Arg518Cys	P02730	512	522	I	Loop4
P02730	588	589	SLC4A1	VAR_015105	p.Arg589His	P02730	588	604	I	Loop6
P02730	588	589	SLC4A1	VAR_015104	p.Arg589Cys	P02730	588	604	I	Loop6
P02730	588	589	SLC4A1	VAR_015106	p.Arg589Ser	P02730	588	604	I	Loop6
P02730	601	602	SLC4A1	VAR_039292	p.Arg602Pro	P02730	588	604	I	Loop6
P02730	608	609	SLC4A1	VAR_058041	p.Gly609Arg	P02730	604	624	M	Membrane
P02730	612	613	SLC4A1	VAR_015107	p.Ser613Phe	P02730	604	624	M	Membrane
P02730	662	663	SLC4A1	VAR_058042	p.Met663Lys	P02730	660	680	M	Membrane
P02730	686	687	SLC4A1	VAR_039293	p.Leu687Pro	P02730	680	703	I	Loop8
P02730	700	701	SLC4A1	VAR_015171	p.Gly701Asp	P02730	680	703	I	Loop8
P02730	704	705	SLC4A1	VAR_039294	p.Asp705Tyr	P02730	703	723	M	Membrane
P02730	706	707	SLC4A1	VAR_013804	p.Leu707Pro	P02730	703	723	M	Membrane
P02730	713	714	SLC4A1	VAR_013805	p.Gly714Arg	P02730	703	723	M	Membrane
P02730	730	731	SLC4A1	VAR_039295	p.Ser731Pro	P02730	723	786	O	Loop9
P02730	733	734	SLC4A1	VAR_039296	p.His734Arg	P02730	723	786	O	Loop9
P02730	759	760	SLC4A1	VAR_013807	p.Arg760Trp	P02730	723	786	O	Loop9
P02730	759	760	SLC4A1	VAR_013806	p.Arg760Gln	P02730	723	786	O	Loop9
P02730	770	771	SLC4A1	VAR_013808	p.Gly771Asp	P02730	723	786	O	Loop9
P02730	772	773	SLC4A1	VAR_039297	p.Ser773Pro	P02730	723	786	O	Loop9
P02730	782	783	SLC4A1	VAR_013809	p.Ile783Asn	P02730	723	786	O	Loop9
P02730	807	808	SLC4A1	VAR_013810	p.Arg808Cys	P02730	802	835	I	Loop10
P02730	807	808	SLC4A1	VAR_013811	p.Arg808His	P02730	802	835	I	Loop10
P02730	833	834	SLC4A1	VAR_013812	p.His834Pro	P02730	802	835	I	Loop10
P02730	836	837	SLC4A1	VAR_013813	p.Thr837Ala	P02730	835	851	M	Membrane
P02730	836	837	SLC4A1	VAR_013814	p.Thr837Met	P02730	835	851	M	Membrane
P02730	836	837	SLC4A1	VAR_058043	p.Thr837Arg	P02730	835	851	M	Membrane
P02730	857	858	SLC4A1	VAR_015108	p.Ala858Asp	P02730	854	874	M	Membrane
P02730	869	870	SLC4A1	VAR_013816	p.Arg870Trp	P02730	854	874	M	Membrane
P03886	29	30	MT-ND1	VAR_004748	p.Tyr30His	P03886	18	68	O	N-terminal
P03886	30	31	MT-ND1	VAR_004749	p.Met31Thr	P03886	18	68	O	N-terminal
P03886	30	31	MT-ND1	VAR_004750	p.Met31Val	P03886	18	68	O	N-terminal
P03886	51	52	MT-ND1	VAR_004751	p.Ala52Thr	P03886	18	68	O	N-terminal
P03886	284	285	MT-ND1	VAR_004753	p.Leu285Pro	P03886	273	291	O	Loop6
P03886	303	304	MT-ND1	VAR_004754	p.Tyr304His	P03886	291	311	M	Membrane
P03891	149	150	MT-ND2	VAR_004755	p.Asn150Asp	P03891	148	170	M	Membrane
P03891	258	259	MT-ND2	VAR_004756	p.Gly259Ser	P03891	258	274	O	Loop9
P03891	330	331	MT-ND2	VAR_004758	p.Ala331Ser	P03891	324	346	M	Membrane
P03897	33	34	MT-ND3	VAR_064564	p.Ser34Pro	P03897	24	54	I	Loop1
P03897	44	45	MT-ND3	VAR_035091	p.Ser45Pro	P03897	24	54	I	Loop1
P03897	46	47	MT-ND3	VAR_035092	p.Ala47Thr	P03897	24	54	I	Loop1
P03901	64	65	MT-ND4L	VAR_008397	p.Val65Ala	P03901	57	79	M	Membrane
P03905	108	109	MT-ND4	VAR_004759	p.Thr109Ala	P03905	93	113	M	Membrane
P03905	312	313	MT-ND4	VAR_008393	p.Val313Ile	P03905	310	330	M	Membrane
P03905	339	340	MT-ND4	VAR_004760	p.Arg340His	P03905	330	352	I	Loop10
P03915	123	124	MT-ND5	VAR_035424	p.Phe124Leu	P03915	105	125	M	Membrane
P03915	144	145	MT-ND5	VAR_035425	p.Glu145Gly	P03915	137	157	M	Membrane
P03915	170	171	MT-ND5	VAR_035426	p.Ala171Val	P03915	161	181	M	Membrane
P03915	252	253	MT-ND5	VAR_064566	p.Val253Ala	P03915	249	265	I	Loop7
P03915	392	393	MT-ND5	VAR_035430	p.Asp393Asn	P03915	389	410	M	Membrane
P03915	457	458	MT-ND5	VAR_004761	p.Ala458Thr	P03915	447	471	I	Loop13
P03915	464	465	MT-ND5	VAR_004762	p.Gly465Glu	P03915	447	471	I	Loop13
P03923	25	26	MT-ND6	VAR_008394	p.Ile26Met	P03923	25	47	M	Membrane
P03923	35	36	MT-ND6	VAR_008395	p.Gly36Ser	P03923	25	47	M	Membrane
P03923	58	59	MT-ND6	VAR_008396	p.Tyr59Cys	P03923	52	73	M	Membrane
P03923	59	60	MT-ND6	VAR_014396	p.Leu60Ser	P03923	52	73	M	Membrane
P03923	62	63	MT-ND6	VAR_064568	p.Met63Val	P03923	52	73	M	Membrane
P03923	63	64	MT-ND6	VAR_004763	p.Met64Val	P03923	52	73	M	Membrane
P03923	63	64	MT-ND6	VAR_008512	p.Met64Ile	P03923	52	73	M	Membrane
P03923	71	72	MT-ND6	VAR_004764	p.Ala72Val	P03923	52	73	M	Membrane
P03923	73	74	MT-ND6	VAR_014397	p.Ala74Val	P03923	73	86	O	Loop2
P03928	54	55	MT-ATP8	VAR_069527	p.Trp55Arg	P03928	26	68	I	C-terminal
P03999	78	79	OPN1SW	VAR_004838	p.Gly79Arg	P03999	70	92	M	Membrane
P03999	213	214	OPN1SW	VAR_004839	p.Ser214Pro	P03999	199	221	M	Membrane
P03999	263	264	OPN1SW	VAR_004840	p.Pro264Ser	P03999	250	272	M	Membrane
P04001	93	94	OPN1MW	VAR_064051	p.Asn94Lys	P04001	89	111	M	Membrane
P04001	176	177	OPN1MW	VAR_064052	p.Trp177Arg	P04001	168	189	M	Membrane
P04001	202	203	OPN1MW	VAR_004841	p.Cys203Arg	P04001	189	218	O	Loop4
P04001	329	330	OPN1MW	VAR_064053	p.Arg330Gln	P04001	326	364	I	C-terminal
P04156	101	102	PRNP	VAR_006464	p.Pro102Leu	P04156	22	111	O	N-terminal
P04156	104	105	PRNP	VAR_006465	p.Pro105Leu	P04156	22	111	O	N-terminal
P04156	130	131	PRNP	VAR_014264	p.Gly131Val	P04156	111	131	M	Membrane
P04156	177	178	PRNP	VAR_006469	p.Asp178Asn	P04156	131	231	I	Loop1
P04156	179	180	PRNP	VAR_006470	p.Val180Ile	P04156	131	231	I	Loop1
P04156	186	187	PRNP	VAR_008746	p.His187Arg	P04156	131	231	I	Loop1
P04156	195	196	PRNP	VAR_008749	p.Glu196Lys	P04156	131	231	I	Loop1
P04156	197	198	PRNP	VAR_006472	p.Phe198Ser	P04156	131	231	I	Loop1
P04156	199	200	PRNP	VAR_006473	p.Glu200Lys	P04156	131	231	I	Loop1
P04156	201	202	PRNP	VAR_008750	p.Asp202Asn	P04156	131	231	I	Loop1
P04156	202	203	PRNP	VAR_008751	p.Val203Ile	P04156	131	231	I	Loop1
P04156	207	208	PRNP	VAR_006474	p.Arg208His	P04156	131	231	I	Loop1
P04156	209	210	PRNP	VAR_006475	p.Val210Ile	P04156	131	231	I	Loop1
P04156	210	211	PRNP	VAR_008752	p.Glu211Gln	P04156	131	231	I	Loop1
P04156	211	212	PRNP	VAR_008753	p.Gln212Pro	P04156	131	231	I	Loop1
P04156	216	217	PRNP	VAR_006476	p.Gln217Arg	P04156	131	231	I	Loop1
P04156	231	232	PRNP	VAR_006478	p.Met232Arg	P04156	231	252	M	Membrane
P04629	92	93	NTRK1	VAR_009624	p.Leu93Pro	P04629	32	416	O	N-terminal
P04629	212	213	NTRK1	VAR_009625	p.Leu213Pro	P04629	32	416	O	N-terminal
P04629	358	359	NTRK1	VAR_068481	p.Tyr359Cys	P04629	32	416	O	N-terminal
P04629	491	492	NTRK1	VAR_068482	p.Glu492Lys	P04629	439	796	I	C-terminal
P04629	521	522	NTRK1	VAR_009626	p.Gly522Arg	P04629	439	796	I	C-terminal
P04629	576	577	NTRK1	VAR_004103	p.Gly577Arg	P04629	439	796	I	C-terminal
P04629	586	587	NTRK1	VAR_009627	p.Met587Val	P04629	439	796	I	C-terminal
P04629	648	649	NTRK1	VAR_009630	p.Arg649Trp	P04629	439	796	I	C-terminal
P04629	653	654	NTRK1	VAR_009631	p.Arg654Cys	P04629	439	796	I	C-terminal
P04629	694	695	NTRK1	VAR_009633	p.Pro695Leu	P04629	439	796	I	C-terminal
P04629	713	714	NTRK1	VAR_009634	p.Gly714Ser	P04629	439	796	I	C-terminal
P04629	779	780	NTRK1	VAR_009635	p.Arg780Pro	P04629	439	796	I	C-terminal
P04839	17	18	CYBB	VAR_047264	p.Trp18Cys	P04839	11	32	M	Membrane
P04839	19	20	CYBB	VAR_007873	p.Gly20Arg	P04839	11	32	M	Membrane
P04839	40	41	CYBB	VAR_025613	p.Tyr41Asp	P04839	32	49	O	Loop1
P04839	53	54	CYBB	VAR_025614	p.Arg54Met	P04839	49	72	M	Membrane
P04839	53	54	CYBB	VAR_007874	p.Arg54Ser	P04839	49	72	M	Membrane
P04839	54	55	CYBB	VAR_025615	p.Ala55Asp	P04839	49	72	M	Membrane
P04839	56	57	CYBB	VAR_008845	p.Ala57Glu	P04839	49	72	M	Membrane
P04839	58	59	CYBB	VAR_047266	p.Cys59Trp	P04839	49	72	M	Membrane
P04839	58	59	CYBB	VAR_007875	p.Cys59Arg	P04839	49	72	M	Membrane
P04839	100	101	CYBB	VAR_002432	p.His101Arg	P04839	72	102	I	Loop2
P04839	100	101	CYBB	VAR_007876	p.His101Tyr	P04839	72	102	I	Loop2
P04839	118	119	CYBB	VAR_007877	p.His119Arg	P04839	102	121	M	Membrane
P04839	155	156	CYBB	VAR_002433	p.Ala156Thr	P04839	121	172	O	Loop3
P04839	177	178	CYBB	VAR_065365	p.Thr178Pro	P04839	172	193	M	Membrane
P04839	178	179	CYBB	VAR_047267	p.Gly179Arg	P04839	172	193	M	Membrane
P04839	192	193	CYBB	VAR_047268	p.Ser193Phe	P04839	172	193	M	Membrane
P04839	204	205	CYBB	VAR_047269	p.Phe205Ile	P04839	203	224	M	Membrane
P04839	208	209	CYBB	VAR_002434	p.His209Tyr	P04839	203	224	M	Membrane
P04839	208	209	CYBB	VAR_007878	p.His209Gln	P04839	203	224	M	Membrane
P04839	208	209	CYBB	VAR_025616	p.His209Arg	P04839	203	224	M	Membrane
P04839	221	222	CYBB	VAR_007880	p.His222Asn	P04839	203	224	M	Membrane
P04839	221	222	CYBB	VAR_007881	p.His222Arg	P04839	203	224	M	Membrane
P04839	221	222	CYBB	VAR_007882	p.His222Tyr	P04839	203	224	M	Membrane
P04839	222	223	CYBB	VAR_007883	p.Gly223Leu	P04839	203	224	M	Membrane
P04839	223	224	CYBB	VAR_025617	p.Ala224Gly	P04839	203	224	M	Membrane
P04839	224	225	CYBB	VAR_002435	p.Glu225Val	P04839	224	570	O	C-terminal
P04839	230	231	CYBB	VAR_065366	p.Gln231Pro	P04839	224	570	O	C-terminal
P04839	243	244	CYBB	VAR_002436	p.Cys244Ser	P04839	224	570	O	C-terminal
P04839	243	244	CYBB	VAR_002437	p.Cys244Tyr	P04839	224	570	O	C-terminal
P04839	243	244	CYBB	VAR_007884	p.Cys244Arg	P04839	224	570	O	C-terminal
P04839	302	303	CYBB	VAR_016880	p.His303Asn	P04839	224	570	O	C-terminal
P04839	303	304	CYBB	VAR_016881	p.Pro304Arg	P04839	224	570	O	C-terminal
P04839	306	307	CYBB	VAR_047271	p.Thr307Pro	P04839	224	570	O	C-terminal
P04839	308	309	CYBB	VAR_007885	p.Glu309Lys	P04839	224	570	O	C-terminal
P04839	321	322	CYBB	VAR_007886	p.Gly322Glu	P04839	224	570	O	C-terminal
P04839	324	325	CYBB	VAR_007887	p.Ile325Phe	P04839	224	570	O	C-terminal
P04839	332	333	CYBB	VAR_007888	p.Ser333Pro	P04839	224	570	O	C-terminal
P04839	337	338	CYBB	VAR_025618	p.His338Tyr	P04839	224	570	O	C-terminal
P04839	338	339	CYBB	VAR_002438	p.Pro339His	P04839	224	570	O	C-terminal
P04839	341	342	CYBB	VAR_047273	p.Leu342Gln	P04839	224	570	O	C-terminal
P04839	343	344	CYBB	VAR_025619	p.Ser344Phe	P04839	224	570	O	C-terminal
P04839	355	356	CYBB	VAR_007889	p.Arg356Pro	P04839	224	570	O	C-terminal
P04839	388	389	CYBB	VAR_002439	p.Gly389Ala	P04839	224	570	O	C-terminal
P04839	388	389	CYBB	VAR_025621	p.Gly389Glu	P04839	224	570	O	C-terminal
P04839	404	405	CYBB	VAR_007890	p.Met405Arg	P04839	224	570	O	C-terminal
P04839	407	408	CYBB	VAR_007891	p.Gly408Glu	P04839	224	570	O	C-terminal
P04839	407	408	CYBB	VAR_007892	p.Gly408Arg	P04839	224	570	O	C-terminal
P04839	414	415	CYBB	VAR_002440	p.Pro415His	P04839	224	570	O	C-terminal
P04839	414	415	CYBB	VAR_007893	p.Pro415Leu	P04839	224	570	O	C-terminal
P04839	419	420	CYBB	VAR_025622	p.Leu420Pro	P04839	224	570	O	C-terminal
P04839	421	422	CYBB	VAR_007894	p.Ser422Pro	P04839	224	570	O	C-terminal
P04839	452	453	CYBB	VAR_007895	p.Trp453Arg	P04839	224	570	O	C-terminal
P04839	487	488	CYBB	VAR_068012	p.Ala488Asp	P04839	224	570	O	C-terminal
P04839	499	500	CYBB	VAR_068013	p.Asp500Glu	P04839	224	570	O	C-terminal
P04839	499	500	CYBB	VAR_002441	p.Asp500Gly	P04839	224	570	O	C-terminal
P04839	504	505	CYBB	VAR_047275	p.Leu505Arg	P04839	224	570	O	C-terminal
P04839	515	516	CYBB	VAR_007896	p.Trp516Cys	P04839	224	570	O	C-terminal
P04839	515	516	CYBB	VAR_025623	p.Trp516Arg	P04839	224	570	O	C-terminal
P04839	533	534	CYBB	VAR_007897	p.Val534Asp	P04839	224	570	O	C-terminal
P04839	536	537	CYBB	VAR_007898	p.Cys537Arg	P04839	224	570	O	C-terminal
P04839	545	546	CYBB	VAR_047276	p.Leu546Pro	P04839	224	570	O	C-terminal
P05067	677	678	APP	VAR_044424	p.Asp678Asn	P05067	17	701	O	N-terminal
P05067	691	692	APP	VAR_000016	p.Ala692Gly	P05067	17	701	O	N-terminal
P05067	692	693	APP	VAR_000017	p.Glu693Gln	P05067	17	701	O	N-terminal
P05067	692	693	APP	VAR_014215	p.Glu693Gly	P05067	17	701	O	N-terminal
P05067	692	693	APP	VAR_014216	p.Glu693Lys	P05067	17	701	O	N-terminal
P05067	693	694	APP	VAR_014217	p.Asp694Asn	P05067	17	701	O	N-terminal
P05067	704	705	APP	VAR_032276	p.Leu705Val	P05067	701	723	M	Membrane
P05067	712	713	APP	VAR_000019	p.Ala713Thr	P05067	701	723	M	Membrane
P05067	713	714	APP	VAR_032277	p.Thr714Ala	P05067	701	723	M	Membrane
P05067	713	714	APP	VAR_014218	p.Thr714Ile	P05067	701	723	M	Membrane
P05067	714	715	APP	VAR_010108	p.Val715Met	P05067	701	723	M	Membrane
P05067	715	716	APP	VAR_000020	p.Ile716Val	P05067	701	723	M	Membrane
P05067	716	717	APP	VAR_000021	p.Val717Ile	P05067	701	723	M	Membrane
P05067	716	717	APP	VAR_000022	p.Val717Gly	P05067	701	723	M	Membrane
P05067	716	717	APP	VAR_000023	p.Val717Phe	P05067	701	723	M	Membrane
P05067	716	717	APP	VAR_014219	p.Val717Leu	P05067	701	723	M	Membrane
P05067	722	723	APP	VAR_010109	p.Leu723Pro	P05067	701	723	M	Membrane
P05106	63	64	ITGB3	VAR_069920	p.Cys64Tyr	P05106	26	717	O	N-terminal
P05106	118	119	ITGB3	VAR_030473	p.Arg119Trp	P05106	26	717	O	N-terminal
P05106	140	141	ITGB3	VAR_030474	p.Tyr141Cys	P05106	26	717	O	N-terminal
P05106	142	143	ITGB3	VAR_010649	p.Leu143Trp	P05106	26	717	O	N-terminal
P05106	143	144	ITGB3	VAR_069921	p.Met144Arg	P05106	26	717	O	N-terminal
P05106	144	145	ITGB3	VAR_003998	p.Asp145Tyr	P05106	26	717	O	N-terminal
P05106	144	145	ITGB3	VAR_030475	p.Asp145Asn	P05106	26	717	O	N-terminal
P05106	149	150	ITGB3	VAR_030476	p.Met150Val	P05106	26	717	O	N-terminal
P05106	187	188	ITGB3	VAR_010651	p.Ser188Leu	P05106	26	717	O	N-terminal
P05106	221	222	ITGB3	VAR_030478	p.Leu222Pro	P05106	26	717	O	N-terminal
P05106	239	240	ITGB3	VAR_003999	p.Arg240Gln	P05106	26	717	O	N-terminal
P05106	239	240	ITGB3	VAR_004000	p.Arg240Trp	P05106	26	717	O	N-terminal
P05106	241	242	ITGB3	VAR_030479	p.Arg242Gln	P05106	26	717	O	N-terminal
P05106	242	243	ITGB3	VAR_030480	p.Asp243Val	P05106	26	717	O	N-terminal
P05106	246	247	ITGB3	VAR_069922	p.Gly247Asp	P05106	26	717	O	N-terminal
P05106	278	279	ITGB3	VAR_069923	p.Lys279Met	P05106	26	717	O	N-terminal
P05106	287	288	ITGB3	VAR_030481	p.Leu288Pro	P05106	26	717	O	N-terminal
P05106	305	306	ITGB3	VAR_004001	p.His306Pro	P05106	26	717	O	N-terminal
P05106	320	321	ITGB3	VAR_030482	p.Met321Leu	P05106	26	717	O	N-terminal
P05106	329	330	ITGB3	VAR_030483	p.Ile330Asn	P05106	26	717	O	N-terminal
P05106	399	400	ITGB3	VAR_004002	p.Cys400Tyr	P05106	26	717	O	N-terminal
P05106	531	532	ITGB3	VAR_030484	p.Cys532Tyr	P05106	26	717	O	N-terminal
P05106	567	568	ITGB3	VAR_010671	p.Cys568Arg	P05106	26	717	O	N-terminal
P05106	585	586	ITGB3	VAR_004003	p.Cys586Phe	P05106	26	717	O	N-terminal
P05106	585	586	ITGB3	VAR_030485	p.Cys586Arg	P05106	26	717	O	N-terminal
P05106	597	598	ITGB3	VAR_004004	p.Gly598Ser	P05106	26	717	O	N-terminal
P05106	600	601	ITGB3	VAR_030486	p.Cys601Arg	P05106	26	717	O	N-terminal
P05106	604	605	ITGB3	VAR_010672	p.Gly605Ser	P05106	26	717	O	N-terminal
P05106	748	749	ITGB3	VAR_069924	p.Asp749His	P05106	740	788	I	C-terminal
P05106	777	778	ITGB3	VAR_004005	p.Ser778Pro	P05106	740	788	I	C-terminal
P05107	127	128	ITGB2	VAR_003984	p.Asp128Asn	P05107	22	701	O	N-terminal
P05107	127	128	ITGB2	VAR_065661	p.Asp128Tyr	P05107	22	701	O	N-terminal
P05107	137	138	ITGB2	VAR_013402	p.Ser138Pro	P05107	22	701	O	N-terminal
P05107	148	149	ITGB2	VAR_003985	p.Leu149Pro	P05107	22	701	O	N-terminal
P05107	168	169	ITGB2	VAR_003986	p.Gly169Arg	P05107	22	701	O	N-terminal
P05107	177	178	ITGB2	VAR_003987	p.Pro178Leu	P05107	22	701	O	N-terminal
P05107	195	196	ITGB2	VAR_003988	p.Lys196Thr	P05107	22	701	O	N-terminal
P05107	238	239	ITGB2	VAR_065662	p.Ala239Thr	P05107	22	701	O	N-terminal
P05107	272	273	ITGB2	VAR_013403	p.Gly273Arg	P05107	22	701	O	N-terminal
P05107	283	284	ITGB2	VAR_003989	p.Gly284Ser	P05107	22	701	O	N-terminal
P05107	299	300	ITGB2	VAR_065663	p.Asp300Val	P05107	22	701	O	N-terminal
P05107	350	351	ITGB2	VAR_003990	p.Asn351Ser	P05107	22	701	O	N-terminal
P05107	585	586	ITGB2	VAR_003991	p.Arg586Trp	P05107	22	701	O	N-terminal
P05107	592	593	ITGB2	VAR_003992	p.Arg593Cys	P05107	22	701	O	N-terminal
P05107	715	716	ITGB2	VAR_065664	p.Gly716Ala	P05107	701	723	M	Membrane
P06213	41	42	INSR	VAR_004079	p.Asn42Lys	P06213	27	958	O	N-terminal
P06213	54	55	INSR	VAR_004080	p.Val55Ala	P06213	27	958	O	N-terminal
P06213	57	58	INSR	VAR_004081	p.Gly58Arg	P06213	27	958	O	N-terminal
P06213	85	86	INSR	VAR_015907	p.Asp86Gly	P06213	27	958	O	N-terminal
P06213	88	89	INSR	VAR_015908	p.Leu89Pro	P06213	27	958	O	N-terminal
P06213	112	113	INSR	VAR_004082	p.Arg113Pro	P06213	27	958	O	N-terminal
P06213	118	119	INSR	VAR_015909	p.Ala119Val	P06213	27	958	O	N-terminal
P06213	119	120	INSR	VAR_031518	p.Leu120Gln	P06213	27	958	O	N-terminal
P06213	145	146	INSR	VAR_015539	p.Ile146Met	P06213	27	958	O	N-terminal
P06213	166	167	INSR	VAR_015910	p.Val167Leu	P06213	27	958	O	N-terminal
P06213	235	236	INSR	VAR_004084	p.His236Arg	P06213	27	958	O	N-terminal
P06213	259	260	INSR	VAR_004085	p.Leu260Pro	P06213	27	958	O	N-terminal
P06213	278	279	INSR	VAR_031519	p.Arg279His	P06213	27	958	O	N-terminal
P06213	278	279	INSR	VAR_015540	p.Arg279Cys	P06213	27	958	O	N-terminal
P06213	279	280	INSR	VAR_015911	p.Cys280Tyr	P06213	27	958	O	N-terminal
P06213	300	301	INSR	VAR_015912	p.Cys301Tyr	P06213	27	958	O	N-terminal
P06213	349	350	INSR	VAR_015914	p.Ser350Leu	P06213	27	958	O	N-terminal
P06213	385	386	INSR	VAR_031520	p.Gly386Ser	P06213	27	958	O	N-terminal
P06213	392	393	INSR	VAR_004086	p.Gly393Arg	P06213	27	958	O	N-terminal
P06213	408	409	INSR	VAR_004087	p.Phe409Val	P06213	27	958	O	N-terminal
P06213	438	439	INSR	VAR_015542	p.Trp439Ser	P06213	27	958	O	N-terminal
P06213	457	458	INSR	VAR_031521	p.Asn458Asp	P06213	27	958	O	N-terminal
P06213	486	487	INSR	VAR_004088	p.Lys487Glu	P06213	27	958	O	N-terminal
P06213	488	489	INSR	VAR_004089	p.Asn489Ser	P06213	27	958	O	N-terminal
P06213	761	762	INSR	VAR_004090	p.Arg762Ser	P06213	27	958	O	N-terminal
P06213	857	858	INSR	VAR_015917	p.Thr858Ala	P06213	27	958	O	N-terminal
P06213	924	925	INSR	VAR_015918	p.Ile925Thr	P06213	27	958	O	N-terminal
P06213	925	926	INSR	VAR_015919	p.Arg926Trp	P06213	27	958	O	N-terminal
P06213	936	937	INSR	VAR_015920	p.Thr937Met	P06213	27	958	O	N-terminal
P06213	996	997	INSR	VAR_015921	p.Pro997Thr	P06213	979	1382	I	C-terminal
P06213	1019	1020	INSR	VAR_004092	p.Arg1020Gln	P06213	979	1382	I	C-terminal
P06213	1034	1035	INSR	VAR_004093	p.Gly1035Val	P06213	979	1382	I	C-terminal
P06213	1054	1055	INSR	VAR_015923	p.Ala1055Val	P06213	979	1382	I	C-terminal
P06213	1074	1075	INSR	VAR_004094	p.Ala1075Asp	P06213	979	1382	I	C-terminal
P06213	1118	1119	INSR	VAR_015925	p.Arg1119Trp	P06213	979	1382	I	C-terminal
P06213	1142	1143	INSR	VAR_015926	p.Ile1143Thr	P06213	979	1382	I	C-terminal
P06213	1157	1158	INSR	VAR_015927	p.Arg1158Gln	P06213	979	1382	I	C-terminal
P06213	1157	1158	INSR	VAR_015928	p.Arg1158Trp	P06213	979	1382	I	C-terminal
P06213	1160	1161	INSR	VAR_004095	p.Ala1161Thr	P06213	979	1382	I	C-terminal
P06213	1161	1162	INSR	VAR_004096	p.Ala1162Glu	P06213	979	1382	I	C-terminal
P06213	1190	1191	INSR	VAR_004098	p.Arg1191Gln	P06213	979	1382	I	C-terminal
P06213	1200	1201	INSR	VAR_015929	p.Arg1201Gln	P06213	979	1382	I	C-terminal
P06213	1200	1201	INSR	VAR_015930	p.Arg1201Trp	P06213	979	1382	I	C-terminal
P06213	1204	1205	INSR	VAR_004099	p.Pro1205Leu	P06213	979	1382	I	C-terminal
P06213	1205	1206	INSR	VAR_015931	p.Glu1206Asp	P06213	979	1382	I	C-terminal
P06213	1205	1206	INSR	VAR_015932	p.Glu1206Lys	P06213	979	1382	I	C-terminal
P06213	1219	1220	INSR	VAR_004100	p.Trp1220Leu	P06213	979	1382	I	C-terminal
P06213	1226	1227	INSR	VAR_004101	p.Trp1227Ser	P06213	979	1382	I	C-terminal
P06213	1377	1378	INSR	VAR_015934	p.Arg1378Gln	P06213	979	1382	I	C-terminal
P07202	52	53	TPO	VAR_021622	p.Ala53Pro	P07202	14	483	O	N-terminal
P07202	239	240	TPO	VAR_021623	p.Asp240Asn	P07202	14	483	O	N-terminal
P07202	306	307	TPO	VAR_021624	p.Asn307Thr	P07202	14	483	O	N-terminal
P07202	325	326	TPO	VAR_021625	p.Ala326Thr	P07202	14	483	O	N-terminal
P07202	377	378	TPO	VAR_025784	p.Glu378Lys	P07202	14	483	O	N-terminal
P07202	432	433	TPO	VAR_021626	p.Val433Met	P07202	14	483	O	N-terminal
P07202	446	447	TPO	VAR_015375	p.Ile447Phe	P07202	14	483	O	N-terminal
P07202	452	453	TPO	VAR_006060	p.Tyr453Asp	P07202	14	483	O	N-terminal
P07202	457	458	TPO	VAR_021627	p.Leu458Pro	P07202	14	483	O	N-terminal
P07202	490	491	TPO	VAR_021628	p.Arg491His	P07202	483	499	M	Membrane
P07202	492	493	TPO	VAR_021629	p.Gly493Ser	P07202	483	499	M	Membrane
P07202	498	499	TPO	VAR_021630	p.Pro499Leu	P07202	483	499	M	Membrane
P07202	526	527	TPO	VAR_021631	p.Trp527Cys	P07202	499	848	I	Loop1
P07202	532	533	TPO	VAR_027229	p.Gly533Cys	P07202	499	848	I	Loop1
P07202	589	590	TPO	VAR_027231	p.Gly590Ser	P07202	499	848	I	Loop1
P07202	647	648	TPO	VAR_013138	p.Arg648Gln	P07202	499	848	I	Loop1
P07202	659	660	TPO	VAR_021632	p.Gln660Glu	P07202	499	848	I	Loop1
P07202	664	665	TPO	VAR_021633	p.Arg665Trp	P07202	499	848	I	Loop1
P07202	692	693	TPO	VAR_021634	p.Arg693Trp	P07202	499	848	I	Loop1
P07202	770	771	TPO	VAR_021635	p.Gly771Arg	P07202	499	848	I	Loop1
P07202	795	796	TPO	VAR_021636	p.Asp796Tyr	P07202	499	848	I	Loop1
P07202	798	799	TPO	VAR_006062	p.Glu799Lys	P07202	499	848	I	Loop1
P07202	807	808	TPO	VAR_021637	p.Cys808Arg	P07202	499	848	I	Loop1
P07202	838	839	TPO	VAR_027235	p.Val839Ile	P07202	499	848	I	Loop1
P07204	33	34	THBD	VAR_063673	p.Asp34Glu	P07204	18	516	O	N-terminal
P07204	42	43	THBD	VAR_011368	p.Ala43Thr	P07204	18	516	O	N-terminal
P07204	52	53	THBD	VAR_063223	p.Asp53Gly	P07204	18	516	O	N-terminal
P07204	80	81	THBD	VAR_063224	p.Val81Leu	P07204	18	516	O	N-terminal
P07204	235	236	THBD	VAR_063674	p.Ala236Gly	P07204	18	516	O	N-terminal
P07204	485	486	THBD	VAR_011371	p.Asp486Tyr	P07204	18	516	O	N-terminal
P07204	494	495	THBD	VAR_011372	p.Pro495Ser	P07204	18	516	O	N-terminal
P07204	500	501	THBD	VAR_011373	p.Pro501Leu	P07204	18	516	O	N-terminal
P07333	588	589	CSF1R	VAR_067397	p.Gly589Glu	P07333	538	972	I	C-terminal
P07333	632	633	CSF1R	VAR_067398	p.Glu633Lys	P07333	538	972	I	C-terminal
P07333	765	766	CSF1R	VAR_067401	p.Met766Thr	P07333	538	972	I	C-terminal
P07333	769	770	CSF1R	VAR_067402	p.Ala770Pro	P07333	538	972	I	C-terminal
P07333	774	775	CSF1R	VAR_067404	p.Ile775Asn	P07333	538	972	I	C-terminal
P07333	793	794	CSF1R	VAR_067405	p.Ile794Thr	P07333	538	972	I	C-terminal
P07333	836	837	CSF1R	VAR_067406	p.Asp837Tyr	P07333	538	972	I	C-terminal
P07333	848	849	CSF1R	VAR_067407	p.Phe849Ser	P07333	538	972	I	C-terminal
P07333	867	868	CSF1R	VAR_067409	p.Leu868Pro	P07333	538	972	I	C-terminal
P07333	874	875	CSF1R	VAR_067410	p.Met875Thr	P07333	538	972	I	C-terminal
P07333	877	878	CSF1R	VAR_067411	p.Pro878Thr	P07333	538	972	I	C-terminal
P07359	72	73	GP1BA	VAR_014206	p.Leu73Phe	P07359	16	530	O	N-terminal
P07359	80	81	GP1BA	VAR_005256	p.Cys81Arg	P07359	16	530	O	N-terminal
P07359	144	145	GP1BA	VAR_014207	p.Leu145Pro	P07359	16	530	O	N-terminal
P07359	171	172	GP1BA	VAR_005258	p.Ala172Val	P07359	16	530	O	N-terminal
P07359	224	225	GP1BA	VAR_005260	p.Cys225Ser	P07359	16	530	O	N-terminal
P07359	248	249	GP1BA	VAR_005261	p.Gly249Val	P07359	16	530	O	N-terminal
P07359	248	249	GP1BA	VAR_019657	p.Gly249Ser	P07359	16	530	O	N-terminal
P07359	254	255	GP1BA	VAR_005262	p.Met255Val	P07359	16	530	O	N-terminal
P07510	106	107	CHRNG	VAR_030753	p.Val107Gly	P07510	0	243	O	N-terminal
P07510	238	239	CHRNG	VAR_030755	p.Arg239Cys	P07510	0	243	O	N-terminal
P07686	61	62	HEXB	VAR_003247	p.Ser62Leu	P07686	37	222	O	Loop1
P07686	254	255	HEXB	VAR_011704	p.Ser255Arg	P07686	238	556	I	C-terminal
P07686	308	309	HEXB	VAR_003250	p.Cys309Tyr	P07686	238	556	I	C-terminal
P07686	416	417	HEXB	VAR_003251	p.Pro417Leu	P07686	238	556	I	C-terminal
P07686	455	456	HEXB	VAR_003252	p.Tyr456Ser	P07686	238	556	I	C-terminal
P07686	503	504	HEXB	VAR_011705	p.Pro504Ser	P07686	238	556	I	C-terminal
P07686	504	505	HEXB	VAR_003253	p.Arg505Gln	P07686	238	556	I	C-terminal
P07686	533	534	HEXB	VAR_003254	p.Cys534Tyr	P07686	238	556	I	C-terminal
P07686	542	543	HEXB	VAR_011706	p.Ala543Thr	P07686	238	556	I	C-terminal
P07949	31	32	RET	VAR_006295	p.Ser32Leu	P07949	28	636	O	N-terminal
P07949	39	40	RET	VAR_009492	p.Leu40Pro	P07949	28	636	O	N-terminal
P07949	63	64	RET	VAR_006296	p.Pro64Leu	P07949	28	636	O	N-terminal
P07949	66	67	RET	VAR_018153	p.Arg67His	P07949	28	636	O	N-terminal
P07949	76	77	RET	VAR_009460	p.Arg77Cys	P07949	28	636	O	N-terminal
P07949	113	114	RET	VAR_018154	p.Arg114His	P07949	28	636	O	N-terminal
P07949	113	114	RET	VAR_067101	p.Arg114Cys	P07949	28	636	O	N-terminal
P07949	141	142	RET	VAR_006298	p.Cys142Ser	P07949	28	636	O	N-terminal
P07949	144	145	RET	VAR_035711	p.Val145Gly	P07949	28	636	O	N-terminal
P07949	154	155	RET	VAR_067102	p.Pro155Leu	P07949	28	636	O	N-terminal
P07949	173	174	RET	VAR_009462	p.Phe174Ser	P07949	28	636	O	N-terminal
P07949	174	175	RET	VAR_067103	p.Arg175Pro	P07949	28	636	O	N-terminal
P07949	179	180	RET	VAR_009463	p.Arg180Pro	P07949	28	636	O	N-terminal
P07949	196	197	RET	VAR_009464	p.Cys197Tyr	P07949	28	636	O	N-terminal
P07949	230	231	RET	VAR_006299	p.Arg231His	P07949	28	636	O	N-terminal
P07949	250	251	RET	VAR_006300	p.Glu251Lys	P07949	28	636	O	N-terminal
P07949	277	278	RET	VAR_067104	p.Thr278Ala	P07949	28	636	O	N-terminal
P07949	277	278	RET	VAR_067105	p.Thr278Pro	P07949	28	636	O	N-terminal
P07949	286	287	RET	VAR_006301	p.Arg287Gln	P07949	28	636	O	N-terminal
P07949	299	300	RET	VAR_067106	p.Asp300Asn	P07949	28	636	O	N-terminal
P07949	312	313	RET	VAR_009465	p.Arg313Gln	P07949	28	636	O	N-terminal
P07949	315	316	RET	VAR_067107	p.Ser316Ile	P07949	28	636	O	N-terminal
P07949	329	330	RET	VAR_006302	p.Arg330Gln	P07949	28	636	O	N-terminal
P07949	338	339	RET	VAR_067108	p.Ser339Leu	P07949	28	636	O	N-terminal
P07949	352	353	RET	VAR_067109	p.Asp353Tyr	P07949	28	636	O	N-terminal
P07949	359	360	RET	VAR_009467	p.Arg360Trp	P07949	28	636	O	N-terminal
P07949	359	360	RET	VAR_067110	p.Arg360Gln	P07949	28	636	O	N-terminal
P07949	392	393	RET	VAR_006303	p.Phe393Leu	P07949	28	636	O	N-terminal
P07949	393	394	RET	VAR_009468	p.Asn394Lys	P07949	28	636	O	N-terminal
P07949	396	397	RET	VAR_067111	p.Val397Met	P07949	28	636	O	N-terminal
P07949	398	399	RET	VAR_006304	p.Pro399Leu	P07949	28	636	O	N-terminal
P07949	411	412	RET	VAR_067112	p.Val412Met	P07949	28	636	O	N-terminal
P07949	422	423	RET	VAR_067113	p.Gly423Arg	P07949	28	636	O	N-terminal
P07949	431	432	RET	VAR_018155	p.Ala432Glu	P07949	28	636	O	N-terminal
P07949	474	475	RET	VAR_006305	p.Arg475Gln	P07949	28	636	O	N-terminal
P07949	479	480	RET	VAR_067114	p.Glu480Lys	P07949	28	636	O	N-terminal
P07949	594	595	RET	VAR_067116	p.Glu595Gln	P07949	28	636	O	N-terminal
P07949	608	609	RET	VAR_006306	p.Cys609Tyr	P07949	28	636	O	N-terminal
P07949	608	609	RET	VAR_006307	p.Cys609Trp	P07949	28	636	O	N-terminal
P07949	608	609	RET	VAR_009470	p.Cys609Gly	P07949	28	636	O	N-terminal
P07949	608	609	RET	VAR_009471	p.Cys609Arg	P07949	28	636	O	N-terminal
P07949	610	611	RET	VAR_006308	p.Cys611Trp	P07949	28	636	O	N-terminal
P07949	610	611	RET	VAR_006309	p.Cys611Tyr	P07949	28	636	O	N-terminal
P07949	610	611	RET	VAR_009472	p.Cys611Gly	P07949	28	636	O	N-terminal
P07949	610	611	RET	VAR_009473	p.Cys611Arg	P07949	28	636	O	N-terminal
P07949	610	611	RET	VAR_009474	p.Cys611Ser	P07949	28	636	O	N-terminal
P07949	617	618	RET	VAR_006310	p.Cys618Gly	P07949	28	636	O	N-terminal
P07949	617	618	RET	VAR_006311	p.Cys618Arg	P07949	28	636	O	N-terminal
P07949	617	618	RET	VAR_006312	p.Cys618Phe	P07949	28	636	O	N-terminal
P07949	617	618	RET	VAR_006313	p.Cys618Ser	P07949	28	636	O	N-terminal
P07949	617	618	RET	VAR_006314	p.Cys618Tyr	P07949	28	636	O	N-terminal
P07949	619	620	RET	VAR_009475	p.Cys620Trp	P07949	28	636	O	N-terminal
P07949	619	620	RET	VAR_006315	p.Cys620Gly	P07949	28	636	O	N-terminal
P07949	619	620	RET	VAR_006316	p.Cys620Arg	P07949	28	636	O	N-terminal
P07949	619	620	RET	VAR_006317	p.Cys620Ser	P07949	28	636	O	N-terminal
P07949	619	620	RET	VAR_006318	p.Cys620Phe	P07949	28	636	O	N-terminal
P07949	619	620	RET	VAR_006319	p.Cys620Tyr	P07949	28	636	O	N-terminal
P07949	625	626	RET	VAR_009476	p.Gln626Lys	P07949	28	636	O	N-terminal
P07949	629	630	RET	VAR_009477	p.Cys630Ser	P07949	28	636	O	N-terminal
P07949	629	630	RET	VAR_009478	p.Cys630Tyr	P07949	28	636	O	N-terminal
P07949	629	630	RET	VAR_006320	p.Cys630Phe	P07949	28	636	O	N-terminal
P07949	633	634	RET	VAR_006326	p.Cys634Arg	P07949	28	636	O	N-terminal
P07949	633	634	RET	VAR_006325	p.Cys634Tyr	P07949	28	636	O	N-terminal
P07949	633	634	RET	VAR_006327	p.Cys634Ser	P07949	28	636	O	N-terminal
P07949	633	634	RET	VAR_006328	p.Cys634Trp	P07949	28	636	O	N-terminal
P07949	633	634	RET	VAR_006324	p.Cys634Phe	P07949	28	636	O	N-terminal
P07949	633	634	RET	VAR_006323	p.Cys634Gly	P07949	28	636	O	N-terminal
P07949	638	639	RET	VAR_012743	p.Ala639Gly	P07949	636	657	M	Membrane
P07949	639	640	RET	VAR_009480	p.Ala640Gly	P07949	636	657	M	Membrane
P07949	640	641	RET	VAR_012744	p.Ala641Gly	P07949	636	657	M	Membrane
P07949	678	679	RET	VAR_067117	p.Pro679Leu	P07949	657	1114	I	C-terminal
P07949	689	690	RET	VAR_006331	p.Ser690Pro	P07949	657	1114	I	C-terminal
P07949	693	694	RET	VAR_067118	p.Arg694Gln	P07949	657	1114	I	C-terminal
P07949	761	762	RET	VAR_009481	p.Glu762Gln	P07949	657	1114	I	C-terminal
P07949	764	765	RET	VAR_009493	p.Ser765Pro	P07949	657	1114	I	C-terminal
P07949	766	767	RET	VAR_006334	p.Ser767Arg	P07949	657	1114	I	C-terminal
P07949	767	768	RET	VAR_006335	p.Glu768Asp	P07949	657	1114	I	C-terminal
P07949	782	783	RET	VAR_067119	p.Asn783Ser	P07949	657	1114	I	C-terminal
P07949	789	790	RET	VAR_009482	p.Leu790Phe	P07949	657	1114	I	C-terminal
P07949	790	791	RET	VAR_009483	p.Tyr791Phe	P07949	657	1114	I	C-terminal
P07949	803	804	RET	VAR_006336	p.Val804Leu	P07949	657	1114	I	C-terminal
P07949	803	804	RET	VAR_006337	p.Val804Met	P07949	657	1114	I	C-terminal
P07949	812	813	RET	VAR_009484	p.Arg813Gln	P07949	657	1114	I	C-terminal
P07949	829	830	RET	VAR_067120	p.Gly830Arg	P07949	657	1114	I	C-terminal
P07949	843	844	RET	VAR_011582	p.Arg844Leu	P07949	657	1114	I	C-terminal
P07949	872	873	RET	VAR_006338	p.Arg873Gln	P07949	657	1114	I	C-terminal
P07949	882	883	RET	VAR_009485	p.Ala883Phe	P07949	657	1114	I	C-terminal
P07949	890	891	RET	VAR_009486	p.Ser891Ala	P07949	657	1114	I	C-terminal
P07949	892	893	RET	VAR_006339	p.Phe893Leu	P07949	657	1114	I	C-terminal
P07949	896	897	RET	VAR_006340	p.Arg897Gln	P07949	657	1114	I	C-terminal
P07949	906	907	RET	VAR_006341	p.Lys907Glu	P07949	657	1114	I	C-terminal
P07949	906	907	RET	VAR_067121	p.Lys907Thr	P07949	657	1114	I	C-terminal
P07949	917	918	RET	VAR_006342	p.Met918Thr	P07949	657	1114	I	C-terminal
P07949	920	921	RET	VAR_006343	p.Glu921Lys	P07949	657	1114	I	C-terminal
P07949	921	922	RET	VAR_012745	p.Ser922Phe	P07949	657	1114	I	C-terminal
P07949	945	946	RET	VAR_006345	p.Thr946Met	P07949	657	1114	I	C-terminal
P07949	960	961	RET	VAR_067122	p.Phe961Leu	P07949	657	1114	I	C-terminal
P07949	971	972	RET	VAR_006346	p.Arg972Gly	P07949	657	1114	I	C-terminal
P07949	972	973	RET	VAR_006347	p.Pro973Leu	P07949	657	1114	I	C-terminal
P07949	979	980	RET	VAR_006348	p.Met980Thr	P07949	657	1114	I	C-terminal
P07949	1038	1039	RET	VAR_018157	p.Pro1039Leu	P07949	657	1114	I	C-terminal
P07949	1051	1052	RET	VAR_067123	p.Leu1052Val	P07949	657	1114	I	C-terminal
P07949	1060	1061	RET	VAR_009490	p.Leu1061Pro	P07949	657	1114	I	C-terminal
P07949	1061	1062	RET	VAR_067124	p.Tyr1062Cys	P07949	657	1114	I	C-terminal
P07949	1063	1064	RET	VAR_009491	p.Met1064Thr	P07949	657	1114	I	C-terminal
P08034	2	3	GJB1	VAR_002006	p.Trp3Arg	P08034	0	19	I	N-terminal
P08034	2	3	GJB1	VAR_002007	p.Trp3Ser	P08034	0	19	I	N-terminal
P08034	6	7	GJB1	VAR_002008	p.Tyr7Cys	P08034	0	19	I	N-terminal
P08034	7	8	GJB1	VAR_002009	p.Thr8Pro	P08034	0	19	I	N-terminal
P08034	7	8	GJB1	VAR_029895	p.Thr8Ile	P08034	0	19	I	N-terminal
P08034	8	9	GJB1	VAR_029896	p.Leu9Trp	P08034	0	19	I	N-terminal
P08034	10	11	GJB1	VAR_002010	p.Ser11Gly	P08034	0	19	I	N-terminal
P08034	11	12	GJB1	VAR_002011	p.Gly12Ser	P08034	0	19	I	N-terminal
P08034	12	13	GJB1	VAR_002012	p.Val13Leu	P08034	0	19	I	N-terminal
P08034	12	13	GJB1	VAR_002013	p.Val13Met	P08034	0	19	I	N-terminal
P08034	13	14	GJB1	VAR_002014	p.Asn14Lys	P08034	0	19	I	N-terminal
P08034	14	15	GJB1	VAR_002016	p.Arg15Trp	P08034	0	19	I	N-terminal
P08034	14	15	GJB1	VAR_002015	p.Arg15Gln	P08034	0	19	I	N-terminal
P08034	15	16	GJB1	VAR_002017	p.His16Pro	P08034	0	19	I	N-terminal
P08034	19	20	GJB1	VAR_002018	p.Ile20Ser	P08034	19	38	M	Membrane
P08034	20	21	GJB1	VAR_002019	p.Gly21Asp	P08034	19	38	M	Membrane
P08034	21	22	GJB1	VAR_002020	p.Arg22Gly	P08034	19	38	M	Membrane
P08034	21	22	GJB1	VAR_002021	p.Arg22Pro	P08034	19	38	M	Membrane
P08034	21	22	GJB1	VAR_002022	p.Arg22Gln	P08034	19	38	M	Membrane
P08034	22	23	GJB1	VAR_002023	p.Val23Ala	P08034	19	38	M	Membrane
P08034	23	24	GJB1	VAR_029898	p.Trp24Cys	P08034	19	38	M	Membrane
P08034	24	25	GJB1	VAR_029899	p.Leu25Pro	P08034	19	38	M	Membrane
P08034	24	25	GJB1	VAR_002024	p.Leu25Phe	P08034	19	38	M	Membrane
P08034	25	26	GJB1	VAR_002025	p.Ser26Leu	P08034	19	38	M	Membrane
P08034	25	26	GJB1	VAR_029900	p.Ser26Trp	P08034	19	38	M	Membrane
P08034	27	28	GJB1	VAR_002026	p.Ile28Thr	P08034	19	38	M	Membrane
P08034	27	28	GJB1	VAR_029901	p.Ile28Asn	P08034	19	38	M	Membrane
P08034	28	29	GJB1	VAR_002028	p.Phe29Leu	P08034	19	38	M	Membrane
P08034	29	30	GJB1	VAR_002029	p.Ile30Asn	P08034	19	38	M	Membrane
P08034	29	30	GJB1	VAR_029902	p.Ile30Thr	P08034	19	38	M	Membrane
P08034	33	34	GJB1	VAR_029904	p.Met34Lys	P08034	19	38	M	Membrane
P08034	33	34	GJB1	VAR_029903	p.Met34Ile	P08034	19	38	M	Membrane
P08034	33	34	GJB1	VAR_002031	p.Met34Val	P08034	19	38	M	Membrane
P08034	33	34	GJB1	VAR_002030	p.Met34Thr	P08034	19	38	M	Membrane
P08034	34	35	GJB1	VAR_002032	p.Val35Met	P08034	19	38	M	Membrane
P08034	36	37	GJB1	VAR_029905	p.Val37Met	P08034	19	38	M	Membrane
P08034	37	38	GJB1	VAR_002033	p.Val38Met	P08034	19	38	M	Membrane
P08034	38	39	GJB1	VAR_002034	p.Ala39Pro	P08034	38	76	O	Loop1
P08034	38	39	GJB1	VAR_002035	p.Ala39Val	P08034	38	76	O	Loop1
P08034	39	40	GJB1	VAR_002036	p.Ala40Val	P08034	38	76	O	Loop1
P08034	39	40	GJB1	VAR_029906	p.Ala40Thr	P08034	38	76	O	Loop1
P08034	40	41	GJB1	VAR_002037	p.Glu41Lys	P08034	38	76	O	Loop1
P08034	42	43	GJB1	VAR_002038	p.Val43Met	P08034	38	76	O	Loop1
P08034	43	44	GJB1	VAR_002039	p.Trp44Leu	P08034	38	76	O	Loop1
P08034	48	49	GJB1	VAR_002040	p.Ser49Tyr	P08034	38	76	O	Loop1
P08034	48	49	GJB1	VAR_029907	p.Ser49Pro	P08034	38	76	O	Loop1
P08034	49	50	GJB1	VAR_002041	p.Ser50Pro	P08034	38	76	O	Loop1
P08034	52	53	GJB1	VAR_002042	p.Cys53Ser	P08034	38	76	O	Loop1
P08034	54	55	GJB1	VAR_029909	p.Thr55Arg	P08034	38	76	O	Loop1
P08034	54	55	GJB1	VAR_029908	p.Thr55Ala	P08034	38	76	O	Loop1
P08034	54	55	GJB1	VAR_008137	p.Thr55Ile	P08034	38	76	O	Loop1
P08034	55	56	GJB1	VAR_002043	p.Leu56Phe	P08034	38	76	O	Loop1
P08034	56	57	GJB1	VAR_029910	p.Gln57His	P08034	38	76	O	Loop1
P08034	58	59	GJB1	VAR_029911	p.Gly59Arg	P08034	38	76	O	Loop1
P08034	58	59	GJB1	VAR_002045	p.Gly59Cys	P08034	38	76	O	Loop1
P08034	59	60	GJB1	VAR_002046	p.Cys60Phe	P08034	38	76	O	Loop1
P08034	62	63	GJB1	VAR_002047	p.Val63Ile	P08034	38	76	O	Loop1
P08034	63	64	GJB1	VAR_002048	p.Cys64Ser	P08034	38	76	O	Loop1
P08034	63	64	GJB1	VAR_029912	p.Cys64Phe	P08034	38	76	O	Loop1
P08034	64	65	GJB1	VAR_002049	p.Tyr65Cys	P08034	38	76	O	Loop1
P08034	64	65	GJB1	VAR_012313	p.Tyr65His	P08034	38	76	O	Loop1
P08034	68	69	GJB1	VAR_029913	p.Phe69Leu	P08034	38	76	O	Loop1
P08034	69	70	GJB1	VAR_029914	p.Pro70Ala	P08034	38	76	O	Loop1
P08034	74	75	GJB1	VAR_002051	p.Arg75Pro	P08034	38	76	O	Loop1
P08034	74	75	GJB1	VAR_002052	p.Arg75Gln	P08034	38	76	O	Loop1
P08034	74	75	GJB1	VAR_002053	p.Arg75Trp	P08034	38	76	O	Loop1
P08034	76	77	GJB1	VAR_002054	p.Trp77Ser	P08034	76	95	M	Membrane
P08034	79	80	GJB1	VAR_002055	p.Gln80Arg	P08034	76	95	M	Membrane
P08034	80	81	GJB1	VAR_002056	p.Leu81Phe	P08034	76	95	M	Membrane
P08034	82	83	GJB1	VAR_002057	p.Leu83Pro	P08034	76	95	M	Membrane
P08034	83	84	GJB1	VAR_002058	p.Val84Ile	P08034	76	95	M	Membrane
P08034	84	85	GJB1	VAR_002060	p.Ser85Phe	P08034	76	95	M	Membrane
P08034	84	85	GJB1	VAR_002059	p.Ser85Cys	P08034	76	95	M	Membrane
P08034	85	86	GJB1	VAR_002061	p.Thr86Ala	P08034	76	95	M	Membrane
P08034	85	86	GJB1	VAR_002062	p.Thr86Asn	P08034	76	95	M	Membrane
P08034	85	86	GJB1	VAR_002063	p.Thr86Ser	P08034	76	95	M	Membrane
P08034	86	87	GJB1	VAR_002064	p.Pro87Ala	P08034	76	95	M	Membrane
P08034	86	87	GJB1	VAR_002065	p.Pro87Leu	P08034	76	95	M	Membrane
P08034	86	87	GJB1	VAR_002066	p.Pro87Ser	P08034	76	95	M	Membrane
P08034	88	89	GJB1	VAR_002067	p.Leu89Pro	P08034	76	95	M	Membrane
P08034	89	90	GJB1	VAR_029915	p.Leu90Val	P08034	76	95	M	Membrane
P08034	89	90	GJB1	VAR_002068	p.Leu90His	P08034	76	95	M	Membrane
P08034	90	91	GJB1	VAR_029916	p.Val91Met	P08034	76	95	M	Membrane
P08034	92	93	GJB1	VAR_002069	p.Met93Val	P08034	76	95	M	Membrane
P08034	93	94	GJB1	VAR_002070	p.His94Gln	P08034	76	95	M	Membrane
P08034	93	94	GJB1	VAR_002071	p.His94Tyr	P08034	76	95	M	Membrane
P08034	93	94	GJB1	VAR_029917	p.His94Asp	P08034	76	95	M	Membrane
P08034	94	95	GJB1	VAR_002072	p.Val95Met	P08034	76	95	M	Membrane
P08034	99	100	GJB1	VAR_002073	p.His100Tyr	P08034	95	130	I	Loop2
P08034	101	102	GJB1	VAR_002074	p.Glu102Gly	P08034	95	130	I	Loop2
P08034	102	103	GJB1	VAR_002075	p.Lys103Glu	P08034	95	130	I	Loop2
P08034	103	104	GJB1	VAR_029919	p.Lys104Thr	P08034	95	130	I	Loop2
P08034	106	107	GJB1	VAR_002076	p.Arg107Trp	P08034	95	130	I	Loop2
P08034	107	108	GJB1	VAR_029920	p.Leu108Pro	P08034	95	130	I	Loop2
P08034	119	120	GJB1	VAR_008138	p.Val120Glu	P08034	95	130	I	Loop2
P08034	123	124	GJB1	VAR_002078	p.Lys124Asn	P08034	95	130	I	Loop2
P08034	124	125	GJB1	VAR_029922	p.Val125Asp	P08034	95	130	I	Loop2
P08034	125	126	GJB1	VAR_029923	p.His126Tyr	P08034	95	130	I	Loop2
P08034	126	127	GJB1	VAR_029924	p.Ile127Met	P08034	95	130	I	Loop2
P08034	126	127	GJB1	VAR_029925	p.Ile127Ser	P08034	95	130	I	Loop2
P08034	127	128	GJB1	VAR_002079	p.Ser128Pro	P08034	95	130	I	Loop2
P08034	129	130	GJB1	VAR_029926	p.Thr130Ile	P08034	95	130	I	Loop2
P08034	130	131	GJB1	VAR_029927	p.Leu131Pro	P08034	130	151	M	Membrane
P08034	132	133	GJB1	VAR_002080	p.Trp133Cys	P08034	130	151	M	Membrane
P08034	132	133	GJB1	VAR_002081	p.Trp133Arg	P08034	130	151	M	Membrane
P08034	134	135	GJB1	VAR_002082	p.Tyr135Cys	P08034	130	151	M	Membrane
P08034	135	136	GJB1	VAR_021611	p.Val136Ala	P08034	130	151	M	Membrane
P08034	137	138	GJB1	VAR_029928	p.Ser138Asn	P08034	130	151	M	Membrane
P08034	138	139	GJB1	VAR_002083	p.Val139Met	P08034	130	151	M	Membrane
P08034	140	141	GJB1	VAR_002084	p.Phe141Leu	P08034	130	151	M	Membrane
P08034	141	142	GJB1	VAR_002085	p.Arg142Glu	P08034	130	151	M	Membrane
P08034	141	142	GJB1	VAR_002086	p.Arg142Trp	P08034	130	151	M	Membrane
P08034	141	142	GJB1	VAR_029929	p.Arg142Gln	P08034	130	151	M	Membrane
P08034	145	146	GJB1	VAR_029930	p.Glu146Lys	P08034	130	151	M	Membrane
P08034	146	147	GJB1	VAR_029931	p.Ala147Asp	P08034	130	151	M	Membrane
P08034	148	149	GJB1	VAR_002088	p.Phe149Ile	P08034	130	151	M	Membrane
P08034	148	149	GJB1	VAR_029932	p.Phe149Val	P08034	130	151	M	Membrane
P08034	150	151	GJB1	VAR_029933	p.Tyr151Ser	P08034	130	151	M	Membrane
P08034	152	153	GJB1	VAR_029934	p.Phe153Ser	P08034	151	188	O	Loop3
P08034	155	156	GJB1	VAR_002089	p.Leu156Phe	P08034	151	188	O	Loop3
P08034	155	156	GJB1	VAR_002090	p.Leu156Arg	P08034	151	188	O	Loop3
P08034	156	157	GJB1	VAR_002091	p.Tyr157Cys	P08034	151	188	O	Loop3
P08034	157	158	GJB1	VAR_002092	p.Pro158Ala	P08034	151	188	O	Loop3
P08034	157	158	GJB1	VAR_002093	p.Pro158Arg	P08034	151	188	O	Loop3
P08034	157	158	GJB1	VAR_002094	p.Pro158Ser	P08034	151	188	O	Loop3
P08034	158	159	GJB1	VAR_029935	p.Gly159Asp	P08034	151	188	O	Loop3
P08034	158	159	GJB1	VAR_002095	p.Gly159Ser	P08034	151	188	O	Loop3
P08034	159	160	GJB1	VAR_002096	p.Tyr160His	P08034	151	188	O	Loop3
P08034	160	161	GJB1	VAR_002097	p.Ala161Pro	P08034	151	188	O	Loop3
P08034	163	164	GJB1	VAR_002098	p.Arg164Gln	P08034	151	188	O	Loop3
P08034	163	164	GJB1	VAR_002099	p.Arg164Trp	P08034	151	188	O	Loop3
P08034	167	168	GJB1	VAR_021612	p.Cys168Arg	P08034	151	188	O	Loop3
P08034	167	168	GJB1	VAR_029936	p.Cys168Tyr	P08034	151	188	O	Loop3
P08034	171	172	GJB1	VAR_002100	p.Pro172Leu	P08034	151	188	O	Loop3
P08034	171	172	GJB1	VAR_002101	p.Pro172Ser	P08034	151	188	O	Loop3
P08034	171	172	GJB1	VAR_029937	p.Pro172Ala	P08034	151	188	O	Loop3
P08034	171	172	GJB1	VAR_029938	p.Pro172Arg	P08034	151	188	O	Loop3
P08034	172	173	GJB1	VAR_002102	p.Cys173Arg	P08034	151	188	O	Loop3
P08034	176	177	GJB1	VAR_029939	p.Val177Ala	P08034	151	188	O	Loop3
P08034	176	177	GJB1	VAR_029940	p.Val177Glu	P08034	151	188	O	Loop3
P08034	177	178	GJB1	VAR_002104	p.Asp178Tyr	P08034	151	188	O	Loop3
P08034	178	179	GJB1	VAR_002105	p.Cys179Arg	P08034	151	188	O	Loop3
P08034	179	180	GJB1	VAR_002106	p.Phe180Leu	P08034	151	188	O	Loop3
P08034	179	180	GJB1	VAR_029941	p.Phe180Ser	P08034	151	188	O	Loop3
P08034	180	181	GJB1	VAR_002107	p.Val181Met	P08034	151	188	O	Loop3
P08034	180	181	GJB1	VAR_029942	p.Val181Ala	P08034	151	188	O	Loop3
P08034	181	182	GJB1	VAR_002108	p.Ser182Thr	P08034	151	188	O	Loop3
P08034	182	183	GJB1	VAR_002111	p.Arg183Ser	P08034	151	188	O	Loop3
P08034	182	183	GJB1	VAR_002110	p.Arg183His	P08034	151	188	O	Loop3
P08034	182	183	GJB1	VAR_002109	p.Arg183Cys	P08034	151	188	O	Loop3
P08034	183	184	GJB1	VAR_002112	p.Pro184Arg	P08034	151	188	O	Loop3
P08034	183	184	GJB1	VAR_029943	p.Pro184Leu	P08034	151	188	O	Loop3
P08034	185	186	GJB1	VAR_002114	p.Glu186Lys	P08034	151	188	O	Loop3
P08034	186	187	GJB1	VAR_002115	p.Lys187Glu	P08034	151	188	O	Loop3
P08034	188	189	GJB1	VAR_002116	p.Val189Gly	P08034	188	213	M	Membrane
P08034	188	189	GJB1	VAR_002117	p.Val189Ile	P08034	188	213	M	Membrane
P08034	190	191	GJB1	VAR_029944	p.Thr191Ala	P08034	188	213	M	Membrane
P08034	191	192	GJB1	VAR_029945	p.Val192Phe	P08034	188	213	M	Membrane
P08034	192	193	GJB1	VAR_029946	p.Phe193Leu	P08034	188	213	M	Membrane
P08034	192	193	GJB1	VAR_002119	p.Phe193Cys	P08034	188	213	M	Membrane
P08034	193	194	GJB1	VAR_002120	p.Met194Val	P08034	188	213	M	Membrane
P08034	197	198	GJB1	VAR_002121	p.Ser198Phe	P08034	188	213	M	Membrane
P08034	198	199	GJB1	VAR_002122	p.Gly199Arg	P08034	188	213	M	Membrane
P08034	200	201	GJB1	VAR_002123	p.Cys201Arg	P08034	188	213	M	Membrane
P08034	200	201	GJB1	VAR_029947	p.Cys201Tyr	P08034	188	213	M	Membrane
P08034	202	203	GJB1	VAR_002124	p.Ile203Asn	P08034	188	213	M	Membrane
P08034	203	204	GJB1	VAR_029948	p.Leu204Val	P08034	188	213	M	Membrane
P08034	203	204	GJB1	VAR_002125	p.Leu204Phe	P08034	188	213	M	Membrane
P08034	204	205	GJB1	VAR_002126	p.Asn205Ser	P08034	188	213	M	Membrane
P08034	204	205	GJB1	VAR_029949	p.Asn205Ile	P08034	188	213	M	Membrane
P08034	207	208	GJB1	VAR_002127	p.Glu208Lys	P08034	188	213	M	Membrane
P08034	207	208	GJB1	VAR_029950	p.Glu208Gly	P08034	188	213	M	Membrane
P08034	210	211	GJB1	VAR_029952	p.Tyr211His	P08034	188	213	M	Membrane
P08034	212	213	GJB1	VAR_029953	p.Ile213Val	P08034	188	213	M	Membrane
P08034	214	215	GJB1	VAR_002129	p.Arg215Trp	P08034	213	283	I	C-terminal
P08034	214	215	GJB1	VAR_029954	p.Arg215Gln	P08034	213	283	I	C-terminal
P08034	218	219	GJB1	VAR_002130	p.Arg219Cys	P08034	213	283	I	C-terminal
P08034	218	219	GJB1	VAR_002131	p.Arg219His	P08034	213	283	I	C-terminal
P08034	219	220	GJB1	VAR_002132	p.Arg220Gly	P08034	213	283	I	C-terminal
P08034	229	230	GJB1	VAR_002133	p.Arg230Cys	P08034	213	283	I	C-terminal
P08034	229	230	GJB1	VAR_002134	p.Arg230Leu	P08034	213	283	I	C-terminal
P08034	234	235	GJB1	VAR_002135	p.Phe235Cys	P08034	213	283	I	C-terminal
P08034	237	238	GJB1	VAR_002136	p.Arg238His	P08034	213	283	I	C-terminal
P08034	238	239	GJB1	VAR_029955	p.Leu239Ile	P08034	213	283	I	C-terminal
P08034	263	264	GJB1	VAR_029956	p.Arg264Cys	P08034	213	283	I	C-terminal
P08034	279	280	GJB1	VAR_029957	p.Cys280Gly	P08034	213	283	I	C-terminal
P08069	137	138	IGF1R	VAR_034891	p.Arg138Gln	P08069	30	931	O	N-terminal
P08069	144	145	IGF1R	VAR_034892	p.Lys145Asn	P08069	30	931	O	N-terminal
P08069	738	739	IGF1R	VAR_034895	p.Arg739Gln	P08069	30	931	O	N-terminal
P08100	3	4	RHO	VAR_004765	p.Thr4Lys	P08100	0	40	O	N-terminal
P08100	14	15	RHO	VAR_004766	p.Asn15Ser	P08100	0	40	O	N-terminal
P08100	16	17	RHO	VAR_004767	p.Thr17Met	P08100	0	40	O	N-terminal
P08100	22	23	RHO	VAR_004768	p.Pro23His	P08100	0	40	O	N-terminal
P08100	22	23	RHO	VAR_004769	p.Pro23Leu	P08100	0	40	O	N-terminal
P08100	27	28	RHO	VAR_004770	p.Gln28His	P08100	0	40	O	N-terminal
P08100	39	40	RHO	VAR_004771	p.Leu40Arg	P08100	0	40	O	N-terminal
P08100	43	44	RHO	VAR_004772	p.Met44Thr	P08100	40	63	M	Membrane
P08100	44	45	RHO	VAR_004773	p.Phe45Leu	P08100	40	63	M	Membrane
P08100	45	46	RHO	VAR_004774	p.Leu46Arg	P08100	40	63	M	Membrane
P08100	50	51	RHO	VAR_004776	p.Gly51Arg	P08100	40	63	M	Membrane
P08100	50	51	RHO	VAR_004777	p.Gly51Val	P08100	40	63	M	Membrane
P08100	52	53	RHO	VAR_004778	p.Pro53Arg	P08100	40	63	M	Membrane
P08100	57	58	RHO	VAR_004779	p.Thr58Arg	P08100	40	63	M	Membrane
P08100	86	87	RHO	VAR_004781	p.Val87Asp	P08100	73	95	M	Membrane
P08100	88	89	RHO	VAR_004782	p.Gly89Asp	P08100	73	95	M	Membrane
P08100	89	90	RHO	VAR_004783	p.Gly90Asp	P08100	73	95	M	Membrane
P08100	93	94	RHO	VAR_004784	p.Thr94Ile	P08100	73	95	M	Membrane
P08100	105	106	RHO	VAR_004786	p.Gly106Arg	P08100	95	111	O	Loop2
P08100	105	106	RHO	VAR_004787	p.Gly106Trp	P08100	95	111	O	Loop2
P08100	108	109	RHO	VAR_004788	p.Gly109Arg	P08100	95	111	O	Loop2
P08100	109	110	RHO	VAR_004789	p.Cys110Phe	P08100	95	111	O	Loop2
P08100	109	110	RHO	VAR_004790	p.Cys110Tyr	P08100	95	111	O	Loop2
P08100	113	114	RHO	VAR_004791	p.Gly114Asp	P08100	111	133	M	Membrane
P08100	124	125	RHO	VAR_004792	p.Leu125Arg	P08100	111	133	M	Membrane
P08100	126	127	RHO	VAR_004793	p.Ser127Phe	P08100	111	133	M	Membrane
P08100	130	131	RHO	VAR_004794	p.Leu131Pro	P08100	111	133	M	Membrane
P08100	134	135	RHO	VAR_004795	p.Arg135Gly	P08100	133	152	I	Loop3
P08100	134	135	RHO	VAR_004796	p.Arg135Leu	P08100	133	152	I	Loop3
P08100	134	135	RHO	VAR_004797	p.Arg135Trp	P08100	133	152	I	Loop3
P08100	139	140	RHO	VAR_004798	p.Cys140Ser	P08100	133	152	I	Loop3
P08100	149	150	RHO	VAR_004799	p.Glu150Lys	P08100	133	152	I	Loop3
P08100	163	164	RHO	VAR_004800	p.Ala164Glu	P08100	152	174	M	Membrane
P08100	163	164	RHO	VAR_004801	p.Ala164Val	P08100	152	174	M	Membrane
P08100	166	167	RHO	VAR_004802	p.Cys167Arg	P08100	152	174	M	Membrane
P08100	170	171	RHO	VAR_004803	p.Pro171Leu	P08100	152	174	M	Membrane
P08100	170	171	RHO	VAR_004804	p.Pro171Gln	P08100	152	174	M	Membrane
P08100	170	171	RHO	VAR_004805	p.Pro171Ser	P08100	152	174	M	Membrane
P08100	177	178	RHO	VAR_004806	p.Tyr178Cys	P08100	174	202	O	Loop4
P08100	177	178	RHO	VAR_004807	p.Tyr178Asn	P08100	174	202	O	Loop4
P08100	179	180	RHO	VAR_068359	p.Pro180Ser	P08100	174	202	O	Loop4
P08100	180	181	RHO	VAR_004808	p.Glu181Lys	P08100	174	202	O	Loop4
P08100	181	182	RHO	VAR_004809	p.Gly182Ser	P08100	174	202	O	Loop4
P08100	185	186	RHO	VAR_004810	p.Ser186Pro	P08100	174	202	O	Loop4
P08100	187	188	RHO	VAR_004811	p.Gly188Glu	P08100	174	202	O	Loop4
P08100	187	188	RHO	VAR_004812	p.Gly188Arg	P08100	174	202	O	Loop4
P08100	189	190	RHO	VAR_004815	p.Asp190Tyr	P08100	174	202	O	Loop4
P08100	189	190	RHO	VAR_004814	p.Asp190Gly	P08100	174	202	O	Loop4
P08100	189	190	RHO	VAR_004813	p.Asp190Asn	P08100	174	202	O	Loop4
P08100	206	207	RHO	VAR_004816	p.Met207Arg	P08100	202	224	M	Membrane
P08100	210	211	RHO	VAR_004818	p.His211Pro	P08100	202	224	M	Membrane
P08100	210	211	RHO	VAR_004819	p.His211Arg	P08100	202	224	M	Membrane
P08100	213	214	RHO	VAR_068360	p.Ile214Asn	P08100	202	224	M	Membrane
P08100	215	216	RHO	VAR_004820	p.Met216Lys	P08100	202	224	M	Membrane
P08100	219	220	RHO	VAR_004821	p.Phe220Cys	P08100	202	224	M	Membrane
P08100	221	222	RHO	VAR_004822	p.Cys222Arg	P08100	202	224	M	Membrane
P08100	266	267	RHO	VAR_004825	p.Pro267Leu	P08100	253	275	M	Membrane
P08100	266	267	RHO	VAR_004826	p.Pro267Arg	P08100	253	275	M	Membrane
P08100	291	292	RHO	VAR_004827	p.Ala292Glu	P08100	288	310	M	Membrane
P08100	295	296	RHO	VAR_004828	p.Lys296Glu	P08100	288	310	M	Membrane
P08100	296	297	RHO	VAR_004829	p.Ser297Arg	P08100	288	310	M	Membrane
P08100	341	342	RHO	VAR_004830	p.Thr342Met	P08100	310	348	I	C-terminal
P08100	344	345	RHO	VAR_004831	p.Val345Leu	P08100	310	348	I	C-terminal
P08100	344	345	RHO	VAR_004832	p.Val345Met	P08100	310	348	I	C-terminal
P08100	346	347	RHO	VAR_004837	p.Pro347Ser	P08100	310	348	I	C-terminal
P08100	346	347	RHO	VAR_004836	p.Pro347Arg	P08100	310	348	I	C-terminal
P08100	346	347	RHO	VAR_004835	p.Pro347Gln	P08100	310	348	I	C-terminal
P08100	346	347	RHO	VAR_004834	p.Pro347Leu	P08100	310	348	I	C-terminal
P08100	346	347	RHO	VAR_004833	p.Pro347Ala	P08100	310	348	I	C-terminal
P08247	216	217	SYP	VAR_062986	p.Gly217Arg	P08247	202	223	M	Membrane
P08514	85	86	ITGA2B	VAR_030445	p.Leu86Pro	P08514	31	995	O	N-terminal
P08514	138	139	ITGA2B	VAR_030446	p.Ala139Val	P08514	31	995	O	N-terminal
P08514	160	161	ITGA2B	VAR_030447	p.Cys161Trp	P08514	31	995	O	N-terminal
P08514	173	174	ITGA2B	VAR_030448	p.Tyr174His	P08514	31	995	O	N-terminal
P08514	175	176	ITGA2B	VAR_009885	p.Pro176Ala	P08514	31	995	O	N-terminal
[truncated: 6,562 more rows]

## Sheet: polymorphism
UniProt_Accession	Variation_Start	Variation_End	Gene_Name	UniProt_VariationID	Mutation	UniProt_Accession	Topology_Start	Topology_End	Topology_type	Additional_Topology_Information
A0AV02	180	181	SLC12A8	VAR_035199	p.Arg181Cys	A0AV02	176	183	I	Loop4
A0AV02	265	266	SLC12A8	VAR_035200	p.Pro266Leu	A0AV02	252	268	I	Loop6
A0AV02	280	281	SLC12A8	VAR_062148	p.Ile281Val	A0AV02	268	290	M	Membrane
A0AV02	540	541	SLC12A8	VAR_035201	p.Lys541Arg	A0AV02	407	596	I	Loop10
A0AV02	663	664	SLC12A8	VAR_035202	p.Arg664Gln	A0AV02	642	714	I	C-terminal
A0AVI2	336	337	FER1L5	VAR_059285	p.Ile337Thr	A0AVI2	0	1995	I	N-terminal
A0AVI2	681	682	FER1L5	VAR_059286	p.Thr682Ala	A0AVI2	0	1995	I	N-terminal
A0AVI4	82	83	TMEM129	VAR_032803	p.Leu83Ile	A0AVI4	77	93	O	Loop2
A0FGR8	209	210	ESYT2	VAR_030725	p.Cys210Ser	A0FGR8	149	921	I	C-terminal
A0FGR8	637	638	ESYT2	VAR_030726	p.Ser638Gly	A0FGR8	149	921	I	C-terminal
A0FGR9	245	246	ESYT3	VAR_038117	p.Pro246Gln	A0FGR9	71	886	I	C-terminal
A0FGR9	415	416	ESYT3	VAR_038118	p.Gly416Arg	A0FGR9	71	886	I	C-terminal
A0FGR9	589	590	ESYT3	VAR_053835	p.Gly590Arg	A0FGR9	71	886	I	C-terminal
A0FGR9	661	662	ESYT3	VAR_062173	p.Thr662Ser	A0FGR9	71	886	I	C-terminal
A0PJK1	521	522	SLC5A10	VAR_052493	p.Ala522Val	A0PJK1	513	534	M	Membrane
A0PJW6	27	28	TMEM223	VAR_039357	p.Thr28Ala	A0PJW6	0	43	I	N-terminal
A0PJW6	195	196	TMEM223	VAR_039358	p.Val196Gly	A0PJW6	117	202	I	C-terminal
A0PJX8	283	284	TMEM82	VAR_036917	p.Arg284His	A0PJX8	283	287	O	Loop8
A0PK11	112	113	CLRN2	VAR_053826	p.Leu113Val	A0PK11	98	121	M	Membrane
A0PK11	152	153	CLRN2	VAR_053827	p.Ala153Thr	A0PK11	136	159	M	Membrane
A1A5B4	92	93	ANO9	VAR_054621	p.Phe93Leu	A1A5B4	0	188	I	N-terminal
A1A5B4	390	391	ANO9	VAR_032617	p.Ile391Val	A1A5B4	374	394	M	Membrane
A1A5B4	398	399	ANO9	VAR_032618	p.Cys399Arg	A1A5B4	394	423	I	Loop4
A1L0T0	373	374	ILVBL	VAR_038064	p.Asn374Asp	A1L0T0	33	632	I	C-terminal
A1L0T0	509	510	ILVBL	VAR_061901	p.Arg510Gln	A1L0T0	33	632	I	C-terminal
A1L157	189	190	TSPAN11	VAR_037337	p.Val190Ala	A1L157	111	220	O	Loop3
A2A2Y4	484	485	FRMD3	VAR_048366	p.Asp485Tyr	A2A2Y4	247	530	I	Loop1
A2RU48	48	49	SMCO3	VAR_043558	p.Cys49Arg	A2RU48	0	150	O	N-terminal
A2RU48	74	75	SMCO3	VAR_043559	p.Lys75Arg	A2RU48	0	150	O	N-terminal
A2RUT3	60	61	TMEM89	VAR_051450	p.Pro61Thr	A2RUT3	22	65	O	N-terminal
A2VDJ0	603	604	KIAA0922	VAR_042551	p.Ile604Val	A2VDJ0	40	872	O	N-terminal
A2VDJ0	644	645	KIAA0922	VAR_042552	p.Met645Thr	A2VDJ0	40	872	O	N-terminal
A2VDJ0	1109	1110	KIAA0922	VAR_042553	p.Ser1110Tyr	A2VDJ0	893	1609	I	C-terminal
A2VDJ0	1253	1254	KIAA0922	VAR_042554	p.Asn1254Ser	A2VDJ0	893	1609	I	C-terminal
A2VDJ0	1391	1392	KIAA0922	VAR_042555	p.Ala1392Pro	A2VDJ0	893	1609	I	C-terminal
A4D0V7	325	326	CPED1	VAR_038664	p.Ile326Thr	A4D0V7	33	1026	O	C-terminal
A4D0V7	550	551	CPED1	VAR_038665	p.Ala551Gly	A4D0V7	33	1026	O	C-terminal
A4D0V7	707	708	CPED1	VAR_038666	p.Glu708Gly	A4D0V7	33	1026	O	C-terminal
A4D0V7	948	949	CPED1	VAR_038667	p.Lys949Thr	A4D0V7	33	1026	O	C-terminal
A4D1S0	151	152	KLRG2	VAR_038396	p.Lys152Thr	A4D1S0	0	259	I	N-terminal
A4D1S0	338	339	KLRG2	VAR_038397	p.Gly339Ala	A4D1S0	283	409	O	C-terminal
A4D256	237	238	CDC14C	VAR_038327	p.Pro238Ser	A4D256	0	521	I	N-terminal
A4D256	295	296	CDC14C	VAR_038328	p.Ile296Leu	A4D256	0	521	I	N-terminal
A4D2G3	74	75	OR2A25	VAR_054664	p.Ser75Asn	A4D2G3	57	77	M	Membrane
A4D2G3	208	209	OR2A25	VAR_054665	p.Ala209Pro	A4D2G3	197	221	M	Membrane
A5PLK6	4	5	RGSL1	VAR_046356	p.Glu5Asp	A5PLK6	0	959	O	N-terminal
A5PLK6	255	256	RGSL1	VAR_046357	p.Trp256Cys	A5PLK6	0	959	O	N-terminal
A5PLL7	6	7	TMEM189	VAR_059732	p.Trp7Gly	A5PLL7	0	47	O	N-terminal
A5X5Y0	70	71	HTR3E	VAR_037481	p.Ala71Thr	A5X5Y0	25	250	O	N-terminal
A5X5Y0	429	430	HTR3E	VAR_037482	p.Ala430Thr	A5X5Y0	330	434	I	Loop3
A6BM72	94	95	MEGF11	VAR_059261	p.Ser95Asn	A6BM72	19	848	O	N-terminal
A6BM72	241	242	MEGF11	VAR_036990	p.His242Arg	A6BM72	19	848	O	N-terminal
A6BM72	316	317	MEGF11	VAR_059262	p.His317Arg	A6BM72	19	848	O	N-terminal
A6BM72	473	474	MEGF11	VAR_059263	p.Leu474Pro	A6BM72	19	848	O	N-terminal
A6BM72	860	861	MEGF11	VAR_059264	p.Leu861Phe	A6BM72	848	870	M	Membrane
A6BM72	987	988	MEGF11	VAR_059265	p.Ile988Thr	A6BM72	870	1044	I	C-terminal
A6NC51	198	199	TMEM150B	VAR_046343	p.Leu199Phe	A6NC51	180	200	M	Membrane
A6NCV1	1	2	OR6C74	VAR_036981	p.Arg2Gly	A6NCV1	0	23	O	N-terminal
A6NCV1	60	61	OR6C74	VAR_036982	p.Leu61Phe	A6NCV1	56	76	M	Membrane
A6NCV1	74	75	OR6C74	VAR_036983	p.Tyr75Cys	A6NCV1	56	76	M	Membrane
A6NCV1	85	86	OR6C74	VAR_036984	p.Gly86Asp	A6NCV1	76	95	O	Loop2
A6NCV1	119	120	OR6C74	VAR_036985	p.Arg120Cys	A6NCV1	118	137	I	Loop3
A6ND48	35	36	OR14I1	VAR_037030	p.Val36Ala	A6ND48	22	47	M	Membrane
A6ND48	49	50	OR14I1	VAR_037031	p.Asp50Asn	A6ND48	47	55	I	Loop1
A6ND48	83	84	OR14I1	VAR_062073	p.Leu84Met	A6ND48	76	93	O	Loop2
A6ND48	169	170	OR14I1	VAR_037032	p.Ser170Asn	A6ND48	158	195	O	Loop4
A6ND48	215	216	OR14I1	VAR_062074	p.Tyr216Cys	A6ND48	195	216	M	Membrane
A6NDA9	27	28	LRIT2	VAR_036935	p.Cys28Tyr	A6NDA9	20	462	O	N-terminal
A6NDA9	178	179	LRIT2	VAR_036936	p.Lys179Asn	A6NDA9	20	462	O	N-terminal
A6NDA9	219	220	LRIT2	VAR_036937	p.Leu220Phe	A6NDA9	20	462	O	N-terminal
A6NDA9	495	496	LRIT2	VAR_036938	p.Val496Ala	A6NDA9	485	550	I	C-terminal
A6NDA9	509	510	LRIT2	VAR_036939	p.Thr510Pro	A6NDA9	485	550	I	C-terminal
A6NDH6	107	108	OR5H15	VAR_037027	p.Val108Ile	A6NDH6	98	119	M	Membrane
A6NDH6	147	148	OR5H15	VAR_037028	p.Ser148Thr	A6NDH6	139	160	M	Membrane
A6NDH6	166	167	OR5H15	VAR_037029	p.Thr167Ser	A6NDH6	160	198	O	Loop4
A6NET4	43	44	OR5K3	VAR_037044	p.Gly44Asp	A6NET4	25	50	M	Membrane
A6NF34	549	550	ANTXRL	VAR_042963	p.Pro550Arg	A6NF34	371	631	I	C-terminal
A6NF89	189	190	OR6C6	VAR_037048	p.Thr190Ile	A6NF89	160	196	O	Loop4
A6NFR6	54	55	C5orf60	VAR_044323	p.Arg55Cys	A6NFR6	37	58	M	Membrane
A6NFR6	55	56	C5orf60	VAR_044324	p.Leu56Pro	A6NFR6	37	58	M	Membrane
A6NGA9	203	204	TMEM202	VAR_051434	p.Met204Leu	A6NGA9	195	215	M	Membrane
A6NGY5	19	20	OR51F1	VAR_037506	p.Thr20Ala	A6NGY5	0	34	O	N-terminal
A6NGY5	72	73	OR51F1	VAR_037507	p.Phe73Ser	A6NGY5	69	92	M	Membrane
A6NGY5	73	74	OR51F1	VAR_037508	p.Arg74Met	A6NGY5	69	92	M	Membrane
A6NGY5	201	202	OR51F1	VAR_057578	p.Arg202Gln	A6NGY5	172	208	O	Loop4
A6NGY5	231	232	OR51F1	VAR_037509	p.His232Arg	A6NGY5	231	246	I	Loop5
A6NGY5	232	233	OR51F1	VAR_060037	p.Ser233Phe	A6NGY5	231	246	I	Loop5
A6NGY5	257	258	OR51F1	VAR_057579	p.Ala258Val	A6NGY5	246	268	M	Membrane
A6NGY5	300	301	OR51F1	VAR_037510	p.Asp301Tyr	A6NGY5	282	303	M	Membrane
A6NHA9	239	240	OR4C46	VAR_037045	p.Ser240Phe	A6NHA9	236	256	M	Membrane
A6NHA9	251	252	OR4C46	VAR_037046	p.Cys252Tyr	A6NHA9	236	256	M	Membrane
A6NHA9	287	288	OR4C46	VAR_037047	p.Lys288Arg	A6NHA9	287	309	I	C-terminal
A6NHG9	63	64	OR5H14	VAR_037393	p.Gly64Arg	A6NHG9	57	78	M	Membrane
A6NHG9	188	189	OR5H14	VAR_037394	p.Tyr189Cys	A6NHG9	162	198	O	Loop4
A6NIJ9	180	181	OR6C70	VAR_036971	p.Leu181Pro	A6NIJ9	160	195	O	Loop4
A6NIJ9	232	233	OR6C70	VAR_062050	p.Lys233Asn	A6NIJ9	219	238	I	Loop5
A6NIM6	140	141	SLC15A5	VAR_042979	p.His141Gln	A6NIM6	132	152	O	Loop3
A6NIM6	270	271	SLC15A5	VAR_042980	p.Pro271Leu	A6NIM6	241	304	I	Loop6
A6NIM6	493	494	SLC15A5	VAR_042981	p.Asp494Glu	A6NIM6	489	508	O	Loop11
A6NIM6	507	508	SLC15A5	VAR_042982	p.Glu508Lys	A6NIM6	489	508	O	Loop11
A6NJZ3	12	13	OR6C65	VAR_037049	p.Leu13Gln	A6NJZ3	0	23	O	N-terminal
A6NJZ3	221	222	OR6C65	VAR_037050	p.Thr222Ala	A6NJZ3	220	238	I	Loop5
A6NK97	57	58	SLC22A20	VAR_040065	p.Ala58Asp	A6NK97	40	137	O	Loop1
A6NK97	138	139	SLC22A20	VAR_040066	p.Ala139Val	A6NK97	137	158	M	Membrane
A6NKB5	116	117	PCNXL2	VAR_050479	p.Arg117Lys	A6NKB5	74	842	I	Loop2
A6NKB5	453	454	PCNXL2	VAR_043341	p.Thr454Ala	A6NKB5	74	842	I	Loop2
A6NKB5	1900	1901	PCNXL2	VAR_061498	p.Ser1901Asn	A6NKB5	1348	2137	I	C-terminal
A6NKB5	1983	1984	PCNXL2	VAR_061499	p.Arg1984Gln	A6NKB5	1348	2137	I	C-terminal
A6NKG5	847	848	RTL1	VAR_043937	p.Glu848Gln	A6NKG5	733	1061	I	Loop1
A6NKW6	4	5	FAM159B	VAR_053995	p.Ser5Arg	A6NKW6	0	64	O	N-terminal
A6NKW6	110	111	FAM159B	VAR_053996	p.Ala111Pro	A6NKW6	92	160	I	C-terminal
A6NL05	11	12	FAM74A7	VAR_045629	p.Asp12Tyr	A6NL05	0	120	I	N-terminal
A6NL05	71	72	FAM74A7	VAR_045630	p.Arg72Lys	A6NL05	0	120	I	N-terminal
A6NL05	85	86	FAM74A7	VAR_045631	p.Arg86Thr	A6NL05	0	120	I	N-terminal
A6NL08	140	141	OR6C75	VAR_036972	p.Leu141Phe	A6NL08	137	160	M	Membrane
A6NL08	234	235	OR6C75	VAR_036973	p.Ala235Asp	A6NL08	217	236	I	Loop5
A6NL26	271	272	OR5B21	VAR_062041	p.Ser272Tyr	A6NL26	269	289	M	Membrane
A6NM03	27	28	OR2AG2	VAR_037497	p.Tyr28Cys	A6NM03	25	48	M	Membrane
A6NM03	53	54	OR2AG2	VAR_037498	p.Arg54Pro	A6NM03	48	58	I	Loop1
A6NM03	86	87	OR2AG2	VAR_037499	p.Arg87Leu	A6NM03	78	98	O	Loop2
A6NM03	298	299	OR2AG2	VAR_037500	p.Arg299Gly	A6NM03	292	316	I	C-terminal
A6NM45	17	18	CLDN24	VAR_055660	p.Leu18Phe	A6NM45	10	30	M	Membrane
A6NMS3	205	206	OR5K4	VAR_037448	p.Ile206Val	A6NMS3	197	223	M	Membrane
A6NMU1	86	87	OR52A4	VAR_037540	p.Asp87Gly	A6NMU1	83	104	O	Loop2
A6NMU1	179	180	OR52A4	VAR_037541	p.Tyr180Ser	A6NMU1	167	202	O	Loop4
A6NMU1	276	277	OR52A4	VAR_037542	p.Cys277Arg	A6NMU1	265	304	O	C-terminal
A6NMU1	302	303	OR52A4	VAR_062081	p.Thr303Ala	A6NMU1	265	304	O	C-terminal
A6NNB3	26	27	IFITM5	VAR_062170	p.Gly27Ala	A6NNB3	0	37	O	N-terminal
A6NNN8	219	220	SLC38A8	VAR_048125	p.Ser220Thr	A6NNN8	217	238	M	Membrane
A7MBM2	46	47	DISP2	VAR_037078	p.Pro47Ala	A7MBM2	0	169	I	N-terminal
A7MBM2	55	56	DISP2	VAR_037079	p.Cys56Ser	A7MBM2	0	169	I	N-terminal
A7MBM2	387	388	DISP2	VAR_037080	p.Gly388Glu	A7MBM2	190	487	O	Loop1
A7MBM2	1144	1145	DISP2	VAR_037081	p.Gly1145Ser	A7MBM2	1107	1401	I	C-terminal
A7MBM2	1246	1247	DISP2	VAR_037082	p.Arg1247Trp	A7MBM2	1107	1401	I	C-terminal
A8MVW5	85	86	HEPACAM2	VAR_042977	p.Lys86Thr	A8MVW5	0	351	O	N-terminal
A8MWY0	538	539	KIAA1324L	VAR_043161	p.Asn539Tyr	A8MWY0	47	929	O	Loop1
A8MWY0	728	729	KIAA1324L	VAR_043162	p.Leu729Val	A8MWY0	47	929	O	Loop1
A8MWY0	766	767	KIAA1324L	VAR_043163	p.Ser767Arg	A8MWY0	47	929	O	Loop1
A8MYU2	174	175	KCNU1	VAR_060148	p.Asp175Asn	A8MYU2	158	223	I	Loop3
A8MYU2	767	768	KCNU1	VAR_053868	p.Trp768Arg	A8MYU2	309	1149	I	C-terminal
A8MYU2	915	916	KCNU1	VAR_053869	p.Asn916Ser	A8MYU2	309	1149	I	C-terminal
A9Z1Z3	1178	1179	FER1L4	VAR_045893	p.Lys1179Glu	A9Z1Z3	0	1758	I	N-terminal
A9Z1Z3	1182	1183	FER1L4	VAR_045894	p.Asn1183Ser	A9Z1Z3	0	1758	I	N-terminal
A9Z1Z3	1317	1318	FER1L4	VAR_045895	p.Val1318Ile	A9Z1Z3	0	1758	I	N-terminal
B0YJ81	63	64	PTPLA	VAR_046366	p.Glu64Lys	B0YJ81	0	74	I	N-terminal
B0YJ81	63	64	PTPLA	VAR_046367	p.Glu64Gln	B0YJ81	0	74	I	N-terminal
B0YJ81	69	70	PTPLA	VAR_046368	p.Val70Phe	B0YJ81	0	74	I	N-terminal
B0YJ81	226	227	PTPLA	VAR_046369	p.His227Tyr	B0YJ81	225	247	O	Loop5
B2RUZ4	50	51	SMIM1	VAR_069360	p.Met51Lys	B2RUZ4	47	69	M	Membrane
B2RUZ4	50	51	SMIM1	VAR_069361	p.Met51Arg	B2RUZ4	47	69	M	Membrane
B3SHH9	34	35	TMEM114	VAR_058707	p.Ile35Thr	B3SHH9	26	104	O	Loop1
B3SHH9	146	147	TMEM114	VAR_058708	p.Ala147Val	B3SHH9	134	156	M	Membrane
B3SHH9	205	206	TMEM114	VAR_058709	p.Phe206Leu	B3SHH9	187	209	M	Membrane
B6A8C7	36	37	TARM1	VAR_063151	p.Ser37Pro	B6A8C7	16	233	O	N-terminal
B6A8C7	110	111	TARM1	VAR_063152	p.Arg111His	B6A8C7	16	233	O	N-terminal
B6A8C7	257	258	TARM1	VAR_063153	p.Arg258Trp	B6A8C7	252	271	I	C-terminal
C9JDP6	218	219	CLDN25	VAR_063401	p.His219Tyr	C9JDP6	186	229	I	C-terminal
E2RYF6	1711	1712	MUC22	VAR_065357	p.Asn1712Asp	E2RYF6	1684	1773	I	C-terminal
O00124	17	18	UBXN8	VAR_052687	p.Val18Met	O00124	5	22	M	Membrane
O00124	50	51	UBXN8	VAR_052688	p.Ile51Thr	O00124	34	56	M	Membrane
O00206	174	175	TLR4	VAR_021977	p.Thr175Ala	O00206	23	632	O	N-terminal
O00206	187	188	TLR4	VAR_018729	p.Gln188Arg	O00206	23	632	O	N-terminal
O00206	245	246	TLR4	VAR_018730	p.Cys246Ser	O00206	23	632	O	N-terminal
O00206	298	299	TLR4	VAR_012739	p.Asp299Gly	O00206	23	632	O	N-terminal
O00206	305	306	TLR4	VAR_047563	p.Cys306Trp	O00206	23	632	O	N-terminal
O00206	309	310	TLR4	VAR_047564	p.Val310Gly	O00206	23	632	O	N-terminal
O00206	328	329	TLR4	VAR_018731	p.Asn329Ser	O00206	23	632	O	N-terminal
O00206	341	342	TLR4	VAR_020334	p.Phe342Tyr	O00206	23	632	O	N-terminal
O00206	384	385	TLR4	VAR_037668	p.Leu385Phe	O00206	23	632	O	N-terminal
O00206	398	399	TLR4	VAR_012740	p.Thr399Ile	O00206	23	632	O	N-terminal
O00206	399	400	TLR4	VAR_020335	p.Ser400Asn	O00206	23	632	O	N-terminal
O00206	442	443	TLR4	VAR_018732	p.Phe443Leu	O00206	23	632	O	N-terminal
O00206	473	474	TLR4	VAR_018733	p.Glu474Lys	O00206	23	632	O	N-terminal
O00206	509	510	TLR4	VAR_018734	p.Gln510His	O00206	23	632	O	N-terminal
O00206	693	694	TLR4	VAR_018735	p.Lys694Arg	O00206	656	839	I	C-terminal
O00206	762	763	TLR4	VAR_018736	p.Arg763His	O00206	656	839	I	C-terminal
O00206	833	834	TLR4	VAR_018737	p.Gln834His	O00206	656	839	I	C-terminal
O00219	172	173	HAS3	VAR_049317	p.Arg173His	O00219	65	274	I	Loop2
O00220	104	105	TNFRSF10A	VAR_052350	p.Pro105Arg	O00220	90	109	M	Membrane
O00220	140	141	TNFRSF10A	VAR_016150	p.His141Arg	O00220	109	239	I	Loop1
O00220	208	209	TNFRSF10A	VAR_016151	p.Arg209Thr	O00220	109	239	I	Loop1
O00220	227	228	TNFRSF10A	VAR_016152	p.Glu228Ala	O00220	109	239	I	Loop1
O00220	296	297	TNFRSF10A	VAR_052351	p.Asn297His	O00220	264	468	O	C-terminal
O00220	440	441	TNFRSF10A	VAR_052352	p.Arg441Lys	O00220	264	468	O	C-terminal
O00222	264	265	GRM8	VAR_049278	p.Ile265Thr	O00222	22	584	O	N-terminal
O00222	342	343	GRM8	VAR_054752	p.Arg343Gln	O00222	22	584	O	N-terminal
O00222	361	362	GRM8	VAR_054477	p.Phe362Tyr	O00222	22	584	O	N-terminal
O00222	367	368	GRM8	VAR_054478	p.Gly368Asp	O00222	22	584	O	N-terminal
O00222	391	392	GRM8	VAR_014448	p.Arg392Gln	O00222	22	584	O	N-terminal
O00222	429	430	GRM8	VAR_054479	p.Leu430Phe	O00222	22	584	O	N-terminal
O00222	547	548	GRM8	VAR_014449	p.Val548Gly	O00222	22	584	O	N-terminal
O00222	767	768	GRM8	VAR_054753	p.Ile768Asn	O00222	746	768	M	Membrane
O00222	901	902	GRM8	VAR_054754	p.Ser902Ile	O00222	835	908	I	C-terminal
O00238	148	149	BMPR1B	VAR_041402	p.Arg149Trp	O00238	147	502	I	C-terminal
O00238	223	224	BMPR1B	VAR_041403	p.Arg224His	O00238	147	502	I	C-terminal
O00238	370	371	BMPR1B	VAR_041405	p.Arg371Gln	O00238	147	502	I	C-terminal
O00241	52	53	SIRPB1	VAR_028790	p.Arg53His	O00241	26	370	O	N-terminal
O00241	228	229	SIRPB1	VAR_028791	p.Ile229Met	O00241	26	370	O	N-terminal
O00241	362	363	SIRPB1	VAR_028792	p.Ala363Pro	O00241	26	370	O	N-terminal
O00254	14	15	F2RL2	VAR_012849	p.Leu15Ser	O00254	2	19	M	Membrane
O00254	176	177	F2RL2	VAR_012850	p.Met177Val	O00254	167	189	M	Membrane
O00254	249	250	F2RL2	VAR_012851	p.Asn250Asp	O00254	232	262	O	Loop5
O00258	109	110	WRB	VAR_051491	p.Val110Ile	O00258	102	123	M	Membrane
O00270	90	91	GPR31	VAR_049392	p.His91Arg	O00270	88	110	M	Membrane
O00322	32	33	UPK1A	VAR_052332	p.Ser33Ala	O00322	14	39	M	Membrane
O00322	256	257	UPK1A	VAR_020094	p.Met257Thr	O00322	254	258	I	C-terminal
O00337	188	189	SLC28A1	VAR_009501	p.Val189Ile	O00337	178	195	M	Membrane
O00337	189	190	SLC28A1	VAR_057194	p.Ala190Ser	O00337	178	195	M	Membrane
O00337	236	237	SLC28A1	VAR_057195	p.Gln237Lys	O00337	224	262	O	Loop5
O00337	509	510	SLC28A1	VAR_057196	p.Arg510Cys	O00337	446	532	O	Loop9
O00337	520	521	SLC28A1	VAR_009503	p.Asp521Asn	O00337	446	532	O	Loop9
O00337	545	546	SLC28A1	VAR_061802	p.Ser546Pro	O00337	532	555	M	Membrane
O00341	536	537	SLC1A7	VAR_052488	p.Gln537Arg	O00341	437	560	I	C-terminal
O00391	113	114	QSOX1	VAR_027429	p.Asn114Ser	O00391	29	709	O	N-terminal
O00391	199	200	QSOX1	VAR_027430	p.Gly200Ala	O00391	29	709	O	N-terminal
O00391	255	256	QSOX1	VAR_027431	p.Arg256Met	O00391	29	709	O	N-terminal
O00391	293	294	QSOX1	VAR_027432	p.Ala294Ser	O00391	29	709	O	N-terminal
O00391	443	444	QSOX1	VAR_027433	p.His444Arg	O00391	29	709	O	N-terminal
O00391	590	591	QSOX1	VAR_027434	p.Asn591His	O00391	29	709	O	N-terminal
O00391	604	605	QSOX1	VAR_053652	p.Arg605Pro	O00391	29	709	O	N-terminal
O00398	2	3	P2RY10	VAR_033481	p.Asn3His	O00398	0	35	O	N-terminal
O00400	170	171	SLC33A1	VAR_050631	p.Asp171Gly	O00400	160	176	O	Loop3
O00421	3	4	CCRL2	VAR_049385	p.Tyr4Cys	O00421	0	39	O	N-terminal
O00421	166	167	CCRL2	VAR_026488	p.Phe167Tyr	O00421	149	169	M	Membrane
O00421	167	168	CCRL2	VAR_026489	p.Val168Met	O00421	149	169	M	Membrane
O00421	242	243	CCRL2	VAR_026490	p.Ile243Val	O00421	238	260	M	Membrane
O00445	3	4	SYT5	VAR_052240	p.Glu4Asp	O00445	0	30	O	N-terminal
O00445	110	111	SYT5	VAR_034528	p.Arg111Gln	O00445	51	386	I	C-terminal
O00476	67	68	SLC17A3	VAR_068680	p.Asn68His	O00476	0	125	I	N-terminal
O00476	99	100	SLC17A3	VAR_024533	p.Ala100Thr	O00476	0	125	I	N-terminal
O00476	200	201	SLC17A3	VAR_034700	p.Gly201Arg	O00476	174	217	I	Loop2
O00476	225	226	SLC17A3	VAR_068681	p.Phe226Ser	O00476	217	239	M	Membrane
O00476	299	300	SLC17A3	VAR_046633	p.Pro300Leu	O00476	291	311	M	Membrane
O00481	223	224	BTN3A1	VAR_021170	p.Ser224Asn	O00481	29	248	O	N-terminal
O00481	281	282	BTN3A1	VAR_061306	p.Arg282Thr	O00481	271	513	I	C-terminal
O00481	455	456	BTN3A1	VAR_028788	p.Pro456Thr	O00481	271	513	I	C-terminal
O00519	128	129	FAAH	VAR_013563	p.Pro129Thr	O00519	29	579	I	C-terminal
O00526	46	47	UPK2	VAR_051473	p.Ala47Ser	O00526	25	156	O	N-terminal
O00526	159	160	UPK2	VAR_062246	p.Thr160Met	O00526	156	180	M	Membrane
O00533	286	287	CHL1	VAR_027168	p.Thr287Ala	O00533	24	1081	O	N-terminal
O00533	1033	1034	CHL1	VAR_027169	p.Ile1034Val	O00533	24	1081	O	N-terminal
O00548	443	444	DLL1	VAR_048976	p.Val444Met	O00548	21	545	O	N-terminal
O00555	20	21	CACNA1A	VAR_014456	p.Ala21Val	O00555	0	96	I	N-terminal
O00555	453	454	CACNA1A	VAR_063686	p.Ala454Thr	O00555	359	485	I	Loop6
O00555	731	732	CACNA1A	VAR_059221	p.Glu732Ala	O00555	713	1242	I	Loop12
O00555	913	914	CACNA1A	VAR_014458	p.Pro914Ser	O00555	713	1242	I	Loop12
O00555	917	918	CACNA1A	VAR_014459	p.Glu918Asp	O00555	713	1242	I	Loop12
O00555	992	993	CACNA1A	VAR_043828	p.Glu993Val	O00555	713	1242	I	Loop12
O00555	1014	1015	CACNA1A	VAR_014461	p.Glu1015Lys	O00555	713	1242	I	Loop12
O00555	1104	1105	CACNA1A	VAR_014462	p.Gly1105Ser	O00555	713	1242	I	Loop12
O00555	1172	1173	CACNA1A	VAR_059222	p.Pro1173Leu	O00555	713	1242	I	Loop12
O00555	2393	2394	CACNA1A	VAR_014463	p.Pro2394Ser	O00555	1810	2505	I	C-terminal
O00560	25	26	SDCBP	VAR_053699	p.Pro26Thr	O00560	0	256	O	N-terminal
O00560	68	69	SDCBP	VAR_013160	p.Asn69Ser	O00560	0	256	O	N-terminal
O00574	2	3	CXCR6	VAR_024253	p.Glu3Lys	O00574	0	32	O	N-terminal
O00590	40	41	ACKR2	VAR_049379	p.Val41Ala	O00590	0	48	O	N-terminal
O00590	247	248	ACKR2	VAR_049380	p.Ala248Val	O00590	231	251	I	Loop5
O00590	310	311	ACKR2	VAR_049381	p.Leu311Val	O00590	293	315	M	Membrane
O00590	372	373	ACKR2	VAR_024252	p.Tyr373Ser	O00590	315	384	I	C-terminal
O00591	390	391	GABRP	VAR_020323	p.Phe391Leu	O00591	327	417	I	Loop3
O00592	59	60	PODXL	VAR_012236	p.Thr60Arg	O00592	22	461	O	N-terminal
O00592	111	112	PODXL	VAR_055237	p.Gly112Ser	O00592	22	461	O	N-terminal
O00592	125	126	PODXL	VAR_062136	p.Thr126Pro	O00592	22	461	O	N-terminal
O00592	193	194	PODXL	VAR_012237	p.Ser194Leu	O00592	22	461	O	N-terminal
O00592	297	298	PODXL	VAR_060090	p.Pro298Ala	O00592	22	461	O	N-terminal
O00592	357	358	PODXL	VAR_055238	p.Val358Ile	O00592	22	461	O	N-terminal
O00767	223	224	SCD	VAR_025994	p.Met224Leu	O00767	219	238	M	Membrane
O14520	11	12	AQP7	VAR_067253	p.Arg12Cys	O14520	0	36	I	N-terminal
O14520	37	38	AQP7	VAR_061343	p.Leu38Val	O14520	36	54	M	Membrane
O14520	58	59	AQP7	VAR_067254	p.Val59Leu	O14520	54	67	O	Loop1
O14520	62	63	AQP7	VAR_061344	p.Lys63Thr	O14520	54	67	O	Loop1
O14520	263	264	AQP7	VAR_067255	p.Gly264Val	O14520	254	276	M	Membrane
O14521	144	145	SDHD	VAR_054384	p.His145Asn	O14521	123	145	M	Membrane
O14522	28	29	PTPRT	VAR_028795	p.Ala29Pro	O14522	20	746	O	N-terminal
O14522	75	76	PTPRT	VAR_028796	p.Met76Val	O14522	20	746	O	N-terminal
O14523	412	413	C2CD2L	VAR_028797	p.Arg413Trp	O14523	31	706	I	C-terminal
O14524	216	217	TMEM194A	VAR_057817	p.Ile217Val	O14524	215	236	M	Membrane
O14525	931	932	ASTN1	VAR_069030	p.His932Arg	O14525	400	1302	O	C-terminal
O14525	941	942	ASTN1	VAR_069031	p.His942Gln	O14525	400	1302	O	C-terminal
O14525	1269	1270	ASTN1	VAR_036764	p.Gly1270Arg	O14525	400	1302	O	C-terminal
O14525	1277	1278	ASTN1	VAR_055713	p.Arg1278Gly	O14525	400	1302	O	C-terminal
O14581	36	37	OR7A17	VAR_053228	p.Val37Ala	O14581	25	48	M	Membrane
O14581	45	46	OR7A17	VAR_053229	p.Ile46Thr	O14581	25	48	M	Membrane
O14581	68	69	OR7A17	VAR_053230	p.Ala69Ser	O14581	58	78	M	Membrane
O14581	236	237	OR7A17	VAR_053231	p.Ala237Thr	O14581	219	239	I	Loop5
O14626	282	283	GPR171	VAR_049408	p.Ile283Val	O14626	268	289	M	Membrane
O14638	619	620	ENPP3	VAR_018516	p.Val620Met	O14638	43	875	O	C-terminal
O14638	743	744	ENPP3	VAR_046538	p.Asn744His	O14638	43	875	O	C-terminal
O14638	785	786	ENPP3	VAR_031253	p.Ser786Asn	O14638	43	875	O	C-terminal
O14653	66	67	GOSR2	VAR_024471	p.Arg67Lys	O14653	0	190	I	N-terminal
O14669	115	116	PRRG2	VAR_020332	p.Gly116Cys	O14669	109	132	M	Membrane
O14678	171	172	ABCD4	VAR_048134	p.Val172Ile	O14678	159	179	M	Membrane
O14678	303	304	ABCD4	VAR_020778	p.Ala304Thr	O14678	294	606	O	C-terminal
O14678	349	350	ABCD4	VAR_048135	p.Thr350Arg	O14678	294	606	O	C-terminal
O14678	367	368	ABCD4	VAR_020222	p.Glu368Lys	O14678	294	606	O	C-terminal
O14735	198	199	CDIPT	VAR_048734	p.Arg199Cys	O14735	197	213	I	C-terminal
O14763	66	67	TNFRSF10B	VAR_016154	p.Ala67Val	O14763	55	210	O	N-terminal
O14763	190	191	TNFRSF10B	VAR_059831	p.Val191Ala	O14763	55	210	O	N-terminal
O14764	219	220	GABRD	VAR_043153	p.Arg220His	O14764	28	250	O	N-terminal
O14786	178	179	NRP1	VAR_046536	p.Val179Ala	O14786	21	856	O	N-terminal
O14786	560	561	NRP1	VAR_046537	p.Phe561Leu	O14786	21	856	O	N-terminal
O14786	732	733	NRP1	VAR_056957	p.Val733Ile	O14786	21	856	O	N-terminal
O14798	198	199	TNFRSF10C	VAR_046534	p.Thr199Asn	O14798	23	239	O	N-terminal
O14798	228	229	TNFRSF10C	VAR_046535	p.Ile229Thr	O14798	23	239	O	N-terminal
O14804	271	272	TAAR5	VAR_055923	p.Thr272Met	O14804	270	286	O	Loop6
O14804	329	330	TAAR5	VAR_055924	p.Arg330Cys	O14804	308	337	I	C-terminal
O14828	37	38	SCAMP3	VAR_011885	p.Leu38Arg	O14828	0	169	I	N-terminal
O14828	234	235	SCAMP3	VAR_011886	p.Val235Ala	O14828	232	254	M	Membrane
O14828	238	239	SCAMP3	VAR_011887	p.Ile239Asn	O14828	232	254	M	Membrane
O14828	241	242	SCAMP3	VAR_011888	p.Val242Asp	O14828	232	254	M	Membrane
O14836	250	251	TNFRSF13B	VAR_052353	p.Pro251Leu	O14836	185	293	I	C-terminal
O14842	210	211	FFAR1	VAR_020076	p.Arg211His	O14842	205	222	I	Loop5
O14843	43	44	FFAR3	VAR_062854	p.Gln44Arg	O14843	40	51	I	Loop1
O14843	44	45	FFAR3	VAR_062855	p.Arg45Cys	O14843	40	51	I	Loop1
O14843	226	227	FFAR3	VAR_062857	p.Leu227Val	O14843	225	246	M	Membrane
O14843	255	256	FFAR3	VAR_062858	p.Ala256Val	O14843	246	258	O	Loop6
O14843	345	346	FFAR3	VAR_062962	p.Ser346Asn	O14843	279	346	I	C-terminal
O14880	14	15	MGST3	VAR_012061	p.Gly15Cys	O14880	8	27	M	Membrane
O14880	47	48	MGST3	VAR_012062	p.Pro48Ser	O14880	27	73	O	Loop1
O14944	146	147	EREG	VAR_033827	p.Arg147Gln	O14944	140	169	I	C-terminal
O14967	159	160	CLGN	VAR_024400	p.Ala160Ser	O14967	20	471	O	N-terminal
O14967	289	290	CLGN	VAR_033776	p.Val290Ile	O14967	20	471	O	N-terminal
O14967	351	352	CLGN	VAR_048590	p.Arg352Trp	O14967	20	471	O	N-terminal
O14975	47	48	SLC27A2	VAR_046533	p.Lys48Gln	O14975	27	116	I	Loop1
O15013	699	700	ARHGEF10	VAR_038603	p.Val700Ile	O15013	0	1163	I	N-terminal
O15013	724	725	ARHGEF10	VAR_057188	p.Val725Ile	O15013	0	1163	I	N-terminal
O15118	150	151	NPC1	VAR_043177	p.Ser151Gly	O15118	22	268	O	N-terminal
O15118	214	215	NPC1	VAR_008816	p.His215Arg	O15118	22	268	O	N-terminal
O15118	332	333	NPC1	VAR_008818	p.Gly333Asp	O15118	290	349	I	Loop1
O15118	380	381	NPC1	VAR_043189	p.Trp381Cys	O15118	371	620	O	Loop2
O15118	433	434	NPC1	VAR_043198	p.Pro434Ser	O15118	371	620	O	Loop2
O15118	471	472	NPC1	VAR_008819	p.Leu472Pro	O15118	371	620	O	Loop2
O15118	510	511	NPC1	VAR_043203	p.Thr511Met	O15118	371	620	O	Loop2
O15118	641	642	NPC1	VAR_008823	p.Met642Ile	O15118	620	642	M	Membrane
O15118	756	757	NPC1	VAR_008824	p.Val757Ala	O15118	754	761	O	Loop6
O15118	857	858	NPC1	VAR_008825	p.Ile858Val	O15118	856	1097	O	Loop8
O15118	872	873	NPC1	VAR_043244	p.Val873Ala	O15118	856	1097	O	Loop8
O15118	970	971	NPC1	VAR_043265	p.Val971Gly	O15118	856	1097	O	Loop8
O15118	1048	1049	NPC1	VAR_043277	p.Ala1049Val	O15118	856	1097	O	Loop8
O15118	1219	1220	NPC1	VAR_008843	p.Ile1220Thr	O15118	1215	1227	O	Loop12
O15118	1265	1266	NPC1	VAR_008844	p.Arg1266Gln	O15118	1249	1278	I	C-terminal
O15146	26	27	MUSK	VAR_041748	p.Ala27Gly	O15146	0	495	O	N-terminal
O15146	99	100	MUSK	VAR_041749	p.Thr100Met	O15146	0	495	O	N-terminal
O15146	106	107	MUSK	VAR_041750	p.Gly107Glu	O15146	0	495	O	N-terminal
O15146	158	159	MUSK	VAR_041751	p.Ser159Gly	O15146	0	495	O	N-terminal
O15146	221	222	MUSK	VAR_041752	p.Asn222Ser	O15146	0	495	O	N-terminal
O15146	412	413	MUSK	VAR_021930	p.Met413Ile	O15146	0	495	O	N-terminal
O15146	628	629	MUSK	VAR_041753	p.Leu629Phe	O15146	517	869	I	C-terminal
O15146	643	644	MUSK	VAR_041754	p.Val644Ala	O15146	517	869	I	C-terminal
O15146	663	664	MUSK	VAR_041755	p.Asn664Ser	O15146	517	869	I	C-terminal
O15146	695	696	MUSK	VAR_041756	p.Pro696Leu	O15146	517	869	I	C-terminal
O15146	781	782	MUSK	VAR_041757	p.Glu782Asp	O15146	517	869	I	C-terminal
O15146	828	829	MUSK	VAR_033837	p.Val829Leu	O15146	517	869	I	C-terminal
O15146	857	858	MUSK	VAR_041759	p.Arg858His	O15146	517	869	I	C-terminal
O15197	121	122	EPHB6	VAR_019139	p.Gly122Ser	O15197	26	592	O	N-terminal
O15197	169	170	EPHB6	VAR_042190	p.Ser170Thr	O15197	26	592	O	N-terminal
O15197	220	221	EPHB6	VAR_042191	p.Ala221Val	O15197	26	592	O	N-terminal
O15197	281	282	EPHB6	VAR_019140	p.Pro282Arg	O15197	26	592	O	N-terminal
O15197	281	282	EPHB6	VAR_042192	p.Pro282His	O15197	26	592	O	N-terminal
O15197	308	309	EPHB6	VAR_042193	p.Arg309Gln	O15197	26	592	O	N-terminal
O15197	323	324	EPHB6	VAR_019141	p.Ser324Ala	O15197	26	592	O	N-terminal
O15197	331	332	EPHB6	VAR_042194	p.Ser332Leu	O15197	26	592	O	N-terminal
O15197	498	499	EPHB6	VAR_019142	p.Arg499Gln	O15197	26	592	O	N-terminal
O15197	661	662	EPHB6	VAR_042195	p.Ala662Val	O15197	620	1021	I	C-terminal
O15197	812	813	EPHB6	VAR_042197	p.Arg813His	O15197	620	1021	I	C-terminal
O15197	992	993	EPHB6	VAR_042199	p.Ile993Val	O15197	620	1021	I	C-terminal
O15218	348	349	GPR182	VAR_033464	p.Cys349Arg	O15218	322	404	I	C-terminal
O15229	451	452	KMO	VAR_030845	p.Arg452Cys	O15229	445	486	I	C-terminal
O15239	31	32	NDUFA1	VAR_014485	p.Gly32Arg	O15239	26	70	I	C-terminal
O15244	53	54	SLC22A2	VAR_039322	p.Pro54Ser	O15244	42	150	O	Loop1
O15244	164	165	SLC22A2	VAR_039323	p.Met165Ile	O15244	150	170	M	Membrane
O15244	200	201	SLC22A2	VAR_039324	p.Thr201Met	O15244	197	203	O	Loop3
O15244	269	270	SLC22A2	VAR_039325	p.Ser270Ala	O15244	263	283	M	Membrane
O15244	296	297	SLC22A2	VAR_039326	p.Ala297Gly	O15244	283	348	I	Loop6
O15244	399	400	SLC22A2	VAR_039327	p.Arg400Cys	O15244	398	405	I	Loop8
O15244	431	432	SLC22A2	VAR_039328	p.Lys432Gln	O15244	425	432	O	Loop9
O15244	462	463	SLC22A2	VAR_039329	p.Arg463Lys	O15244	453	465	I	Loop10
O15245	13	14	SLC22A1	VAR_043319	p.Ser14Phe	O15245	0	20	I	N-terminal
O15245	40	41	SLC22A1	VAR_043320	p.Phe41Leu	O15245	20	41	M	Membrane
O15245	60	61	SLC22A1	VAR_043321	p.Arg61Cys	O15245	41	149	O	Loop1
O15245	84	85	SLC22A1	VAR_043322	p.Leu85Phe	O15245	41	149	O	Loop1
O15245	87	88	SLC22A1	VAR_043323	p.Cys88Arg	O15245	41	149	O	Loop1
O15245	159	160	SLC22A1	VAR_043324	p.Leu160Phe	O15245	149	170	M	Membrane
O15245	188	189	SLC22A1	VAR_043325	p.Ser189Leu	O15245	177	197	M	Membrane
O15245	219	220	SLC22A1	VAR_043326	p.Gly220Val	O15245	204	225	M	Membrane
O15245	282	283	SLC22A1	VAR_043327	p.Pro283Leu	O15245	282	345	I	Loop6
O15245	286	287	SLC22A1	VAR_043328	p.Arg287Gly	O15245	282	345	I	Loop6
O15245	340	341	SLC22A1	VAR_043329	p.Pro341Leu	O15245	282	345	I	Loop6
O15245	341	342	SLC22A1	VAR_043330	p.Arg342His	O15245	282	345	I	Loop6
O15245	400	401	SLC22A1	VAR_043331	p.Gly401Ser	O15245	397	404	I	Loop8
O15245	407	408	SLC22A1	VAR_043332	p.Met408Val	O15245	404	424	M	Membrane
O15245	439	440	SLC22A1	VAR_043334	p.Met440Ile	O15245	431	452	M	Membrane
O15245	460	461	SLC22A1	VAR_043335	p.Val461Ile	O15245	452	464	I	Loop10
O15245	464	465	SLC22A1	VAR_043336	p.Gly465Arg	O15245	464	485	M	Membrane
O15245	487	488	SLC22A1	VAR_043337	p.Arg488Met	O15245	485	492	O	Loop11
O15269	150	151	SPTLC1	VAR_037889	p.Arg151Leu	O15269	40	473	I	C-terminal
O15269	386	387	SPTLC1	VAR_037890	p.Gly387Ala	O15269	40	473	I	C-terminal
O15303	58	59	GRM6	VAR_059310	p.Gln59Pro	O15303	22	586	O	N-terminal
O15303	226	227	GRM6	VAR_055876	p.Glu227Val	O15303	22	586	O	N-terminal
O15303	235	236	GRM6	VAR_055877	p.Ile236Phe	O15303	22	586	O	N-terminal
O15303	711	712	GRM6	VAR_055878	p.Met712Val	O15303	697	718	M	Membrane
O15303	806	807	GRM6	VAR_055879	p.Ala807Val	O15303	805	816	O	Loop6
O15303	816	817	GRM6	VAR_055880	p.Thr817Ser	O15303	816	837	M	Membrane
O15320	5	6	CTAGE5	VAR_047889	p.Val6Ala	O15320	0	42	O	N-terminal
O15320	10	11	CTAGE5	VAR_047890	p.Tyr11Asp	O15320	0	42	O	N-terminal
O15320	204	205	CTAGE5	VAR_047891	p.Lys205Asn	O15320	60	804	I	C-terminal
O15320	249	250	CTAGE5	VAR_047892	p.Lys250Glu	O15320	60	804	I	C-terminal
O15320	359	360	CTAGE5	VAR_047893	p.Glu360Gln	O15320	60	804	I	C-terminal
O15320	374	375	CTAGE5	VAR_047894	p.Asn375Ser	O15320	60	804	I	C-terminal
O15320	698	699	CTAGE5	VAR_047895	p.Ile699Val	O15320	60	804	I	C-terminal
O15320	737	738	CTAGE5	VAR_047896	p.Gly738Arg	O15320	60	804	I	C-terminal
O15321	214	215	TM9SF1	VAR_024662	p.Arg215His	O15321	28	236	O	N-terminal
O15374	184	185	SLC16A4	VAR_053655	p.Ala185Thr	O15374	173	195	M	Membrane
O15374	263	264	SLC16A4	VAR_020309	p.Asn264His	O15374	195	299	I	Loop6
O15389	71	72	SIGLEC5	VAR_014249	p.Val72Ala	O15389	16	439	O	N-terminal
O15389	214	215	SIGLEC5	VAR_014250	p.Met215Val	O15389	16	439	O	N-terminal
O15389	321	322	SIGLEC5	VAR_014251	p.Phe322Ser	O15389	16	439	O	N-terminal
O15389	357	358	SIGLEC5	VAR_049929	p.Arg358Trp	O15389	16	439	O	N-terminal
O15389	498	499	SIGLEC5	VAR_020087	p.Pro499Ala	O15389	461	551	I	C-terminal
O15393	159	160	TMPRSS2	VAR_027674	p.Val160Met	O15393	106	492	O	C-terminal
O15393	253	254	TMPRSS2	VAR_038002	p.Ser254Cys	O15393	106	492	O	C-terminal
O15393	328	329	TMPRSS2	VAR_038003	p.Glu329Gln	O15393	106	492	O	C-terminal
O15393	448	449	TMPRSS2	VAR_011692	p.Lys449Asn	O15393	106	492	O	C-terminal
O15393	490	491	TMPRSS2	VAR_038004	p.Asp491Asn	O15393	106	492	O	C-terminal
O15394	346	347	NCAM2	VAR_047897	p.Asp347Asn	O15394	19	698	O	N-terminal
O15394	349	350	NCAM2	VAR_047898	p.Leu350Pro	O15394	19	698	O	N-terminal
O15403	120	121	SLC16A6	VAR_053656	p.Ile121Thr	O15403	116	138	M	Membrane
O15403	203	204	SLC16A6	VAR_053657	p.Phe204Ile	O15403	200	293	I	Loop6
O15403	216	217	SLC16A6	VAR_053658	p.Glu217Asp	O15403	200	293	I	Loop6
O15403	220	221	SLC16A6	VAR_053659	p.Glu221Val	O15403	200	293	I	Loop6
O15431	24	25	SLC31A1	VAR_029338	p.Pro25Ala	O15431	0	65	O	N-terminal
O15438	10	11	ABCC3	VAR_029119	p.Gly11Asp	O15438	0	35	O	N-terminal
O15438	345	346	ABCC3	VAR_020235	p.Ser346Phe	O15438	326	347	O	Loop6
O15438	1285	1286	ABCC3	VAR_029120	p.Arg1286Gly	O15438	1244	1527	I	C-terminal
O15438	1296	1297	ABCC3	VAR_020237	p.Arg1297His	O15438	1244	1527	I	C-terminal
O15438	1364	1365	ABCC3	VAR_020239	p.Gln1365Arg	O15438	1244	1527	I	C-terminal
O15438	1380	1381	ABCC3	VAR_020240	p.Arg1381Ser	O15438	1244	1527	I	C-terminal
O15439	17	18	ABCC4	VAR_046445	p.Leu18Ile	O15439	0	90	I	N-terminal
O15439	77	78	ABCC4	VAR_029121	p.Pro78Ala	O15439	0	90	I	N-terminal
O15439	170	171	ABCC4	VAR_046446	p.Cys171Gly	O15439	155	209	I	Loop2
O15439	183	184	ABCC4	VAR_020241	p.Met184Thr	O15439	155	209	I	Loop2
O15439	186	187	ABCC4	VAR_020242	p.Gly187Trp	O15439	155	209	I	Loop2
O15439	292	293	ABCC4	VAR_046447	p.Lys293Glu	O15439	255	320	I	Loop4
O15439	303	304	ABCC4	VAR_022072	p.Lys304Asn	O15439	255	320	I	Loop4
O15439	355	356	ABCC4	VAR_046448	p.Thr356Met	O15439	347	369	M	Membrane
O15439	402	403	ABCC4	VAR_029122	p.Pro403Leu	O15439	369	707	I	Loop6
O15439	486	487	ABCC4	VAR_029123	p.Gly487Glu	O15439	369	707	I	Loop6
O15439	497	498	ABCC4	VAR_020243	p.Lys498Glu	O15439	369	707	I	Loop6
O15439	624	625	ABCC4	VAR_029124	p.Ile625Met	O15439	369	707	I	Loop6
O15439	666	667	ABCC4	VAR_029125	p.Pro667Leu	O15439	369	707	I	Loop6
O15439	743	744	ABCC4	VAR_020244	p.Met744Val	O15439	729	768	O	Loop7
O15439	756	757	ABCC4	VAR_022073	p.Glu757Lys	O15439	729	768	O	Loop7
O15439	819	820	ABCC4	VAR_045686	p.Arg820Ile	O15439	790	839	I	Loop8
O15439	853	854	ABCC4	VAR_045687	p.Val854Phe	O15439	839	860	M	Membrane
O15439	859	860	ABCC4	VAR_020245	p.Val860Met	O15439	839	860	M	Membrane
O15439	865	866	ABCC4	VAR_045688	p.Ile866Val	O15439	862	883	M	Membrane
O15439	899	900	ABCC4	VAR_020246	p.Val900Leu	O15439	883	947	I	Loop10
O15439	1141	1142	ABCC4	VAR_029126	p.Thr1142Met	O15439	995	1325	I	C-terminal
O15455	283	284	TLR3	VAR_052361	p.Asn284Ile	O15455	23	703	O	N-terminal
O15455	306	307	TLR3	VAR_052362	p.Tyr307Asp	O15455	23	703	O	N-terminal
O15455	411	412	TLR3	VAR_021976	p.Leu412Phe	O15455	23	703	O	N-terminal
O15455	736	737	TLR3	VAR_024664	p.Ser737Thr	O15455	727	904	I	C-terminal
O15503	26	27	INSIG1	VAR_027683	p.Ala27Thr	O15503	0	87	I	N-terminal
O15533	259	260	TAPBP	VAR_010253	p.Arg260Thr	O15533	20	413	O	N-terminal
O15547	37	38	P2RX6	VAR_057664	p.Val38Gly	O15547	0	43	I	N-terminal
O15547	241	242	P2RX6	VAR_020338	p.Arg242His	O15547	61	331	O	Loop1
O15552	210	211	FFAR2	VAR_011861	p.Leu211His	O15552	196	226	I	Loop5
O43155	485	486	FLRT2	VAR_050996	p.Arg486Gln	O43155	35	541	O	N-terminal
O43157	388	389	PLXNB1	VAR_050598	p.Arg389Trp	O43157	19	1488	O	N-terminal
O43157	752	753	PLXNB1	VAR_050599	p.Ser753Leu	O43157	19	1488	O	N-terminal
O43173	90	91	ST8SIA3	VAR_020249	p.Lys91Thr	O43173	31	380	O	C-terminal
O43184	47	48	ADAM12	VAR_038542	p.Gly48Arg	O43184	28	708	O	N-terminal
O43194	49	50	GPR39	VAR_022067	p.Ala50Val	O43194	30	56	M	Membrane
O43194	389	390	GPR39	VAR_049393	p.Arg390Cys	O43194	345	453	I	C-terminal
O43246	27	28	SLC7A4	VAR_048155	p.Thr28Ile	O43246	0	39	I	N-terminal
O43246	348	349	SLC7A4	VAR_048156	p.Ala349Thr	O43246	338	365	I	Loop8
O43246	607	608	SLC7A4	VAR_060989	p.Phe608Tyr	O43246	587	635	I	C-terminal
O43278	122	123	SPINT1	VAR_050065	p.Tyr123Cys	O43278	35	466	O	N-terminal
O43278	141	142	SPINT1	VAR_050066	p.Thr142Arg	O43278	35	466	O	N-terminal
O43278	336	337	SPINT1	VAR_050067	p.Pro337Leu	O43278	35	466	O	N-terminal
O43286	60	61	B4GALT5	VAR_024468	p.Gly61Ser	O43286	35	388	O	C-terminal
O43286	367	368	B4GALT5	VAR_054022	p.Asp368Asn	O43286	35	388	O	C-terminal
O43286	370	371	B4GALT5	VAR_033538	p.Tyr371Asp	O43286	35	388	O	C-terminal
O43291	199	200	SPINT2	VAR_012482	p.Val200Leu	O43291	198	221	M	Membrane
O43306	673	674	ADCY6	VAR_048249	p.Ala674Ser	O43306	670	691	M	Membrane
O43315	278	279	AQP9	VAR_024538	p.Thr279Ala	O43315	262	295	I	Loop8
O43424	67	68	GRID2	VAR_055016	p.Thr68Met	O43424	31	568	O	N-terminal
O43424	397	398	GRID2	VAR_055017	p.Phe398Ser	O43424	31	568	O	N-terminal
O43424	489	490	GRID2	VAR_055018	p.Val490Ile	O43424	31	568	O	N-terminal
O43451	403	404	MGAM	VAR_047350	p.Gln404His	O43451	34	1857	O	C-terminal
O43451	541	542	MGAM	VAR_047351	p.Ser542Leu	O43451	34	1857	O	C-terminal
O43451	857	858	MGAM	VAR_047352	p.Asn858Asp	O43451	34	1857	O	C-terminal
O43451	1637	1638	MGAM	VAR_047353	p.Leu1638Ile	O43451	34	1857	O	C-terminal
O43464	71	72	HTRA2	VAR_046134	p.Leu72Pro	O43464	31	104	I	N-terminal
O43464	140	141	HTRA2	VAR_027349	p.Ala141Ser	O43464	124	458	O	C-terminal
O43490	30	31	PROM1	VAR_010382	p.Ala31Gly	O43490	19	106	O	N-terminal
O43490	30	31	PROM1	VAR_010383	p.Ala31Ser	O43490	19	106	O	N-terminal
O43493	85	86	TGOLN2	VAR_034725	p.Ala86Gly	O43493	21	384	O	N-terminal
O43493	90	91	TGOLN2	VAR_034726	p.Gln91Leu	O43493	21	384	O	N-terminal
O43493	102	103	TGOLN2	VAR_034727	p.Lys103Gln	O43493	21	384	O	N-terminal
O43493	104	105	TGOLN2	VAR_034728	p.Gln105Pro	O43493	21	384	O	N-terminal
O43493	258	259	TGOLN2	VAR_034729	p.Arg259Trp	O43493	21	384	O	N-terminal
O43493	321	322	TGOLN2	VAR_034730	p.Glu322Gly	O43493	21	384	O	N-terminal
O43505	252	253	B3GNT1	VAR_025019	p.Thr253Ser	O43505	30	415	O	C-terminal
O43511	5	6	SLC26A4	VAR_064988	p.Gly6Val	O43511	0	87	I	N-terminal
O43511	98	99	SLC26A4	VAR_064989	p.Thr99Met	O43511	87	108	M	Membrane
O43511	300	301	SLC26A4	VAR_053663	p.Pro301Leu	O43511	299	317	M	Membrane
O43511	323	324	SLC26A4	VAR_053664	p.Asn324Tyr	O43511	317	347	O	Loop7
O43511	596	597	SLC26A4	VAR_021675	p.Leu597Ser	O43511	509	780	I	C-terminal
O43511	608	609	SLC26A4	VAR_027243	p.Val609Gly	O43511	509	780	I	C-terminal
O43511	686	687	SLC26A4	VAR_053665	p.Asp687Tyr	O43511	509	780	I	C-terminal
O43511	739	740	SLC26A4	VAR_027245	p.Gly740Ser	O43511	509	780	I	C-terminal
O43511	775	776	SLC26A4	VAR_027246	p.Arg776Cys	O43511	509	780	I	C-terminal
O43520	77	78	ATP8B1	VAR_029271	p.His78Gln	O43520	0	118	I	N-terminal
O43520	304	305	ATP8B1	VAR_043048	p.Phe305Ile	O43520	157	339	I	Loop2
O43520	383	384	ATP8B1	VAR_043051	p.Arg384His	O43520	361	385	O	Loop3
O43520	392	393	ATP8B1	VAR_043052	p.Ile393Val	O43520	385	406	M	Membrane
O43520	428	429	ATP8B1	VAR_043055	p.Glu429Ala	O43520	406	950	I	Loop4
O43520	576	577	ATP8B1	VAR_029272	p.Ile577Val	O43520	406	950	I	Loop4
O43520	579	580	ATP8B1	VAR_043062	p.Ser580Asn	O43520	406	950	I	Loop4
O43520	673	674	ATP8B1	VAR_043066	p.Met674Thr	O43520	406	950	I	Loop4
O43520	813	814	ATP8B1	VAR_043070	p.Lys814Asn	O43520	406	950	I	Loop4
O43520	951	952	ATP8B1	VAR_029273	p.Arg952Gln	O43520	950	971	M	Membrane
O43520	1151	1152	ATP8B1	VAR_055045	p.Ala1152Thr	O43520	1142	1163	M	Membrane
O43525	413	414	KCNQ3	VAR_053859	p.Glu414Gly	O43525	352	872	I	C-terminal
O43525	467	468	KCNQ3	VAR_026995	p.Asn468Ser	O43525	352	872	I	C-terminal
O43526	779	780	KCNQ2	VAR_010932	p.Asn780Thr	O43526	318	872	I	C-terminal
O43556	48	49	SGCE	VAR_058088	p.Asn49Ser	O43556	0	316	O	N-terminal
O43556	398	399	SGCE	VAR_058089	p.Pro399His	O43556	338	437	I	C-terminal
O43557	31	32	TNFSF14	VAR_027677	p.Ser32Leu	O43557	0	33	I	N-terminal
O43557	119	120	TNFSF14	VAR_027678	p.Leu120Val	O43557	58	240	O	C-terminal
O43557	213	214	TNFSF14	VAR_027679	p.Lys214Glu	O43557	58	240	O	C-terminal
O43581	331	332	SYT7	VAR_052241	p.Ile332Asn	O43581	38	403	I	C-terminal
O43613	166	167	HCRTR1	VAR_044505	p.Gly167Ser	O43613	162	183	M	Membrane
O43613	278	279	HCRTR1	VAR_033480	p.Arg279Gln	O43613	234	299	I	Loop5
O43613	280	281	HCRTR1	VAR_044506	p.Arg281His	O43613	234	299	I	Loop5
O43613	407	408	HCRTR1	VAR_022063	p.Ile408Val	O43613	360	425	I	C-terminal
O43614	9	10	HCRTR2	VAR_044507	p.Pro10Ser	O43614	0	56	O	N-terminal
O43614	10	11	HCRTR2	VAR_044508	p.Pro11Thr	O43614	0	56	O	N-terminal
O43614	292	293	HCRTR2	VAR_044509	p.Ile293Val	O43614	244	304	I	Loop5
O43614	307	308	HCRTR2	VAR_044510	p.Ile308Val	O43614	304	326	M	Membrane
O43653	38	39	PSCA	VAR_020173	p.Glu39Lys	O43653	20	101	O	N-terminal
O43657	107	108	TSPAN6	VAR_014494	p.Ala108Thr	O43657	91	113	M	Membrane
O43674	132	133	NDUFB5	VAR_050590	p.Tyr133His	O43674	92	189	O	C-terminal
O43688	179	180	PPAP2C	VAR_061541	p.Ala180Val	O43688	168	185	M	Membrane
O43699	56	57	SIGLEC6	VAR_014252	p.Leu57Val	O43699	26	346	O	N-terminal
O43699	261	262	SIGLEC6	VAR_014253	p.Leu262Phe	O43699	26	346	O	N-terminal
O43731	198	199	KDELR3	VAR_014506	p.Val199Gly	O43731	178	199	M	Membrane
O43736	71	72	ITM2A	VAR_034029	p.Ala72Val	O43736	50	74	M	Membrane
O43736	229	230	ITM2A	VAR_034030	p.Arg230Thr	O43736	74	263	O	C-terminal
O43749	74	75	OR1F1	VAR_024086	p.Phe75Ser	O43749	57	78	M	Membrane
O43749	125	126	OR1F1	VAR_053121	p.Val126Met	O43749	120	140	I	Loop3
O43808	97	98	SLC25A17	VAR_050139	p.His98Arg	O43808	85	104	I	Loop2
O43826	197	198	SLC37A4	VAR_025596	p.Asn198Ile	O43826	187	224	I	Loop6
O43861	38	39	ATP9B	VAR_047557	p.Ser39Gly	O43861	0	156	I	N-terminal
O43861	107	108	ATP9B	VAR_061037	p.Arg108Gln	O43861	0	156	I	N-terminal
O43861	503	504	ATP9B	VAR_047558	p.Asp504Asn	O43861	428	934	I	Loop4
O43861	731	732	ATP9B	VAR_047559	p.Met732Leu	O43861	428	934	I	Loop4
O43868	11	12	SLC28A2	VAR_036817	p.Leu12Pro	O43868	0	79	I	N-terminal
O43868	21	22	SLC28A2	VAR_024639	p.Pro22Leu	O43868	0	79	I	N-terminal
O43868	74	75	SLC28A2	VAR_024640	p.Ser75Arg	O43868	0	79	I	N-terminal
O43868	141	142	SLC28A2	VAR_036818	p.Arg142His	O43868	123	144	I	Loop2
O43868	162	163	SLC28A2	VAR_022001	p.Leu163Trp	O43868	144	165	M	Membrane
O43868	171	172	SLC28A2	VAR_036819	p.Glu172Asp	O43868	165	173	O	Loop3
O43868	244	245	SLC28A2	VAR_024641	p.Ser245Thr	O43868	219	257	O	Loop5
O43868	354	355	SLC28A2	VAR_024642	p.Phe355Ser	O43868	334	355	M	Membrane
O43868	384	385	SLC28A2	VAR_036820	p.Glu385Lys	O43868	380	418	I	Loop8
O43868	461	462	SLC28A2	VAR_024643	p.Leu462Phe	O43868	441	527	O	Loop9
O43868	508	509	SLC28A2	VAR_028724	p.Gly509Glu	O43868	441	527	O	Loop9
O43868	611	612	SLC28A2	VAR_036821	p.Met612Thr	O43868	587	658	O	C-terminal
O43869	24	25	OR2T1	VAR_057541	p.His25Arg	O43869	6	29	M	Membrane
O43908	28	29	KLRC4	VAR_013406	p.Ile29Ser	O43908	0	72	I	N-terminal
O43908	103	104	KLRC4	VAR_013407	p.Asn104Ser	O43908	94	158	O	C-terminal
O43909	549	550	EXTL3	VAR_061194	p.Ala550Val	O43909	51	919	O	C-terminal
O43909	705	706	EXTL3	VAR_049229	p.Leu706Pro	O43909	51	919	O	C-terminal
O43914	110	111	TYROBP	VAR_011985	p.Tyr111His	O43914	60	113	I	C-terminal
O43934	427	428	MFSD11	VAR_035151	p.Ser428Phe	O43934	411	432	M	Membrane
O60242	502	503	BAI3	VAR_046525	p.Asn503Ser	O60242	24	880	O	N-terminal
O60266	106	107	ADCY3	VAR_048248	p.Ser107Pro	O60266	104	125	M	Membrane
O60279	39	40	SUSD5	VAR_051391	p.Phe40Leu	O60279	35	574	O	N-terminal
O60279	51	52	SUSD5	VAR_030217	p.Leu52Phe	O60279	35	574	O	N-terminal
O60279	215	216	SUSD5	VAR_051392	p.Arg216Lys	O60279	35	574	O	N-terminal
O60279	227	228	SUSD5	VAR_030218	p.Arg228Lys	O60279	35	574	O	N-terminal
O60279	377	378	SUSD5	VAR_051393	p.Glu378Asp	O60279	35	574	O	N-terminal
O60312	352	353	ATP10A	VAR_048380	p.Ser353Tyr	O60312	330	357	O	Loop3
O60312	503	504	ATP10A	VAR_061038	p.Arg504His	O60312	378	1089	I	Loop4
O60312	531	532	ATP10A	VAR_022004	p.Thr532Met	O60312	378	1089	I	Loop4
O60312	783	784	ATP10A	VAR_022005	p.Ala784Thr	O60312	378	1089	I	Loop4
O60312	833	834	ATP10A	VAR_048381	p.Glu834Lys	O60312	378	1089	I	Loop4
O60312	1171	1172	ATP10A	VAR_022006	p.Trp1172Cys	O60312	1171	1193	M	Membrane
O60312	1178	1179	ATP10A	VAR_022007	p.Ala1179Thr	O60312	1171	1193	M	Membrane
O60312	1187	1188	ATP10A	VAR_022008	p.Ile1188Val	O60312	1171	1193	M	Membrane
O60312	1197	1198	ATP10A	VAR_048382	p.Val1198Met	O60312	1193	1200	O	Loop7
O60312	1297	1298	ATP10A	VAR_022009	p.Arg1298Ser	O60312	1292	1499	I	C-terminal
O60312	1396	1397	ATP10A	VAR_048383	p.Ala1397Val	O60312	1292	1499	I	C-terminal
O60320	227	228	FAM189A1	VAR_059333	p.Gly228Ser	O60320	198	539	O	C-terminal
O60320	313	314	FAM189A1	VAR_059334	p.Gly314Asp	O60320	198	539	O	C-terminal
O60320	374	375	FAM189A1	VAR_039544	p.His375Arg	O60320	198	539	O	C-terminal
O60320	392	393	FAM189A1	VAR_039545	p.Arg393His	O60320	198	539	O	C-terminal
O60320	430	431	FAM189A1	VAR_059335	p.Val431Ala	O60320	198	539	O	C-terminal
O60337	621	622	MARCH6	VAR_030251	p.Pro622Leu	O60337	540	632	I	Loop8
O60344	100	101	ECE2	VAR_047752	p.His101Tyr	O60344	0	178	I	N-terminal
O60344	570	571	ECE2	VAR_037085	p.Arg571Gln	O60344	201	883	O	C-terminal
O60353	32	33	FZD6	VAR_047440	p.Met33Val	O60353	18	200	O	N-terminal
O60353	139	140	FZD6	VAR_066963	p.His140Tyr	O60353	18	200	O	N-terminal
O60353	151	152	FZD6	VAR_066964	p.Gln152Glu	O60353	18	200	O	N-terminal
O60353	344	345	FZD6	VAR_047441	p.Met345Leu	O60353	323	345	M	Membrane
O60353	387	388	FZD6	VAR_066965	p.Ala388Asp	O60353	369	391	M	Membrane
O60353	404	405	FZD6	VAR_066966	p.Arg405Gln	O60353	391	416	I	Loop5
O60353	603	604	FZD6	VAR_066968	p.Gly604Arg	O60353	495	706	I	C-terminal
O60353	619	620	FZD6	VAR_066969	p.Ser620Thr	O60353	495	706	I	C-terminal
O60353	663	664	FZD6	VAR_047442	p.Ala664Glu	O60353	495	706	I	C-terminal
O60391	156	157	GRIN3B	VAR_019676	p.Thr157Met	O60391	42	174	I	Loop1
O60391	403	404	GRIN3B	VAR_019677	p.Arg404Trp	O60391	190	576	O	Loop2
O60391	413	414	GRIN3B	VAR_019678	p.Trp414Arg	O60391	190	576	O	Loop2
O60391	576	577	GRIN3B	VAR_019679	p.Thr577Met	O60391	576	595	M	Membrane
O60391	611	612	GRIN3B	VAR_061188	p.Thr612Ala	O60391	595	622	I	Loop3
O60391	844	845	GRIN3B	VAR_019680	p.Ala845Thr	O60391	831	850	M	Membrane
O60403	39	40	OR10H2	VAR_062062	p.Leu40Gln	O60403	25	47	M	Membrane
O60403	170	171	OR10H2	VAR_022049	p.Ser171Phe	O60403	164	194	O	Loop4
O60404	6	7	OR10H3	VAR_024128	p.Arg7Ser	O60404	0	26	O	N-terminal
O60404	13	14	OR10H3	VAR_034288	p.Leu14Ile	O60404	0	26	O	N-terminal
O60404	53	54	OR10H3	VAR_034289	p.Arg54His	O60404	49	59	I	Loop1
O60404	223	224	OR10H3	VAR_020381	p.Val224Met	O60404	197	225	M	Membrane
O60404	292	293	OR10H3	VAR_020382	p.Ser293Asn	O60404	274	294	M	Membrane
O60412	117	118	OR7C2	VAR_027808	p.Thr118Met	O60412	97	119	M	Membrane
O60412	121	122	OR7C2	VAR_053234	p.Arg122His	O60412	119	140	I	Loop3
O60423	44	45	ATP8B3	VAR_055544	p.Gly45Arg	O60423	0	159	I	N-terminal
O60423	617	618	ATP8B3	VAR_055545	p.Val618Ile	O60423	447	998	I	Loop4
O60427	271	272	FADS1	VAR_035340	p.Pro272Ser	O60427	264	286	M	Membrane
O60431	49	50	OR1I1	VAR_062009	p.Ile50Phe	O60431	48	58	I	Loop1
O60431	138	139	OR1I1	VAR_034164	p.Pro139Arg	O60431	120	139	I	Loop3
O60431	210	211	OR1I1	VAR_034165	p.Phe211Leu	O60431	197	219	M	Membrane
O60431	251	252	OR1I1	VAR_034166	p.Tyr252Ser	O60431	240	260	M	Membrane
O60431	291	292	OR1I1	VAR_034167	p.Ile292Thr	O60431	272	292	M	Membrane
O60449	267	268	LY75	VAR_027824	p.Glu268Asp	O60449	27	1668	O	N-terminal
O60449	485	486	LY75	VAR_027825	p.Lys486Met	O60449	27	1668	O	N-terminal
O60449	665	666	LY75	VAR_056157	p.Val666Ala	O60449	27	1668	O	N-terminal
O60449	691	692	LY75	VAR_024522	p.Asp692Asn	O60449	27	1668	O	N-terminal
O60449	806	807	LY75	VAR_027826	p.Asp807Glu	O60449	27	1668	O	N-terminal
O60449	883	884	LY75	VAR_027827	p.Asp884Ala	O60449	27	1668	O	N-terminal
O60449	1201	1202	LY75	VAR_027828	p.Thr1202Ser	O60449	27	1668	O	N-terminal
O60449	1320	1321	LY75	VAR_027829	p.Lys1321Asn	O60449	27	1668	O	N-terminal
O60449	1346	1347	LY75	VAR_027830	p.Lys1347Arg	O60449	27	1668	O	N-terminal
O60449	1390	1391	LY75	VAR_027831	p.Tyr1391His	O60449	27	1668	O	N-terminal
O60449	1392	1393	LY75	VAR_056158	p.Thr1393Ile	O60449	27	1668	O	N-terminal
O60462	122	123	NRP2	VAR_047754	p.Arg123Lys	O60462	20	864	O	N-terminal
O60462	333	334	NRP2	VAR_067537	p.Arg334Cys	O60462	20	864	O	N-terminal
O60462	427	428	NRP2	VAR_067538	p.Arg428Trp	O60462	20	864	O	N-terminal
O60462	601	602	NRP2	VAR_065167	p.Glu602Lys	O60462	20	864	O	N-terminal
O60469	231	232	DSCAM	VAR_020080	p.Asp232Glu	O60469	25	1594	O	N-terminal
O60486	1498	1499	PLXNC1	VAR_050602	p.Glu1499Lys	O60486	1106	1568	O	C-terminal
O60500	116	117	NPHS1	VAR_013030	p.Glu117Lys	O60500	19	1061	O	N-terminal
O60500	232	233	NPHS1	VAR_049970	p.Thr233Ala	O60500	19	1061	O	N-terminal
O60500	391	392	NPHS1	VAR_049971	p.Leu392Pro	O60500	19	1061	O	N-terminal
O60500	446	447	NPHS1	VAR_013042	p.Glu447Lys	O60500	19	1061	O	N-terminal
O60500	990	991	NPHS1	VAR_049972	p.Val991Leu	O60500	19	1061	O	N-terminal
O60500	1076	1077	NPHS1	VAR_013054	p.Asn1077Ser	O60500	1061	1085	M	Membrane
O60503	771	772	ADCY9	VAR_023750	p.Ile772Met	O60503	301	787	I	Loop6
O60503	1153	1154	ADCY9	VAR_070887	p.Asn1154Ser	O60503	997	1353	I	C-terminal
O60602	81	82	TLR5	VAR_032455	p.Thr82Ile	O60602	20	641	O	N-terminal
O60602	111	112	TLR5	VAR_032456	p.Pro112Ala	O60602	20	641	O	N-terminal
O60602	142	143	TLR5	VAR_061856	p.Asn143Thr	O60602	20	641	O	N-terminal
O60602	180	181	TLR5	VAR_061857	p.Gln181Lys	O60602	20	641	O	N-terminal
O60602	591	592	TLR5	VAR_018399	p.Asn592Ser	O60602	20	641	O	N-terminal
O60602	615	616	TLR5	VAR_018400	p.Phe616Leu	O60602	20	641	O	N-terminal
O60602	643	644	TLR5	VAR_070457	p.Ile644Phe	O60602	641	669	M	Membrane
O60602	768	769	TLR5	VAR_061858	p.Leu769Phe	O60602	669	858	I	C-terminal
O60602	821	822	TLR5	VAR_047454	p.Phe822Leu	O60602	669	858	I	C-terminal
O60603	88	89	TLR2	VAR_066349	p.Asn89Asp	O60603	18	588	O	N-terminal
O60603	410	411	TLR2	VAR_026765	p.Thr411Ile	O60603	18	588	O	N-terminal
O60603	570	571	TLR2	VAR_066350	p.Arg571His	O60603	18	588	O	N-terminal
O60603	578	579	TLR2	VAR_026766	p.Arg579His	O60603	18	588	O	N-terminal
O60603	630	631	TLR2	VAR_024663	p.Pro631His	O60603	616	784	I	C-terminal
O60603	635	636	TLR2	VAR_066351	p.Ser636Arg	O60603	616	784	I	C-terminal
O60603	676	677	TLR2	VAR_031236	p.Arg677Trp	O60603	616	784	I	C-terminal
O60603	714	715	TLR2	VAR_052360	p.Tyr715Asn	O60603	616	784	I	C-terminal
O60603	752	753	TLR2	VAR_031237	p.Arg753Gln	O60603	616	784	I	C-terminal
O60635	37	38	TSPAN1	VAR_052327	p.Ser38Phe	O60635	33	54	O	Loop1
O60635	86	87	TSPAN1	VAR_034573	p.Val87Met	O60635	85	107	M	Membrane
O60636	117	118	TSPAN2	VAR_052328	p.Arg118Leu	O60636	109	186	O	Loop3
O60669	444	445	SLC16A7	VAR_031660	p.Thr445Ser	O60669	427	478	I	C-terminal
O60683	273	274	PEX10	VAR_058388	p.Thr274Ala	O60683	237	326	I	C-terminal
O60706	1107	1108	ABCC9	VAR_048143	p.Pro1108Ser	O60706	1057	1110	I	Loop13
O60721	36	37	SLC24A1	VAR_050221	p.Thr37Ser	O60721	21	41	M	Membrane
O60721	310	311	SLC24A1	VAR_050222	p.Val311Leu	O60721	41	453	O	Loop1
O60721	312	313	SLC24A1	VAR_050223	p.Leu313Val	O60721	41	453	O	Loop1
O60741	41	42	HCN1	VAR_061105	p.Pro42Ser	O60741	0	142	I	N-terminal
O60755	341	342	GALR3	VAR_049387	p.Arg342Gly	O60755	294	368	I	C-terminal
O60755	348	349	GALR3	VAR_059322	p.Gln349Arg	O60755	294	368	I	C-terminal
O60831	55	56	PRAF2	VAR_050628	p.Leu56Phe	O60831	43	62	M	Membrane
O60840	13	14	CACNA1F	VAR_030807	p.Pro14Leu	O60840	0	92	I	N-terminal
O60840	745	746	CACNA1F	VAR_029376	p.Asn746Thr	O60840	730	752	M	Membrane
O60840	1258	1259	CACNA1F	VAR_055662	p.Ala1259Thr	O60840	1256	1272	M	Membrane
O60840	1269	1270	CACNA1F	VAR_031822	p.Ala1270Thr	O60840	1256	1272	M	Membrane
O60840	1929	1930	CACNA1F	VAR_054818	p.Arg1930His	O60840	1440	1977	I	C-terminal
O60858	354	355	TRIM13	VAR_013512	p.Ser355Thr	O60858	336	407	O	C-terminal
O60883	80	81	GPR37L1	VAR_047455	p.Pro81Ala	O60883	25	131	O	N-terminal
O60883	89	90	GPR37L1	VAR_047456	p.Gly90Asp	O60883	25	131	O	N-terminal
O60883	90	91	GPR37L1	VAR_047457	p.Lys91Arg	O60883	25	131	O	N-terminal
O60896	32	33	RAMP3	VAR_053628	p.Met33Leu	O60896	26	117	O	N-terminal
O60896	55	56	RAMP3	VAR_024602	p.Trp56Arg	O60896	26	117	O	N-terminal
O60906	2	3	SMPD2	VAR_050305	p.Pro3Leu	O60906	0	325	I	N-terminal
O60906	222	223	SMPD2	VAR_050306	p.Val223Ile	O60906	0	325	I	N-terminal
O60906	264	265	SMPD2	VAR_024181	p.Arg265Ser	O60906	0	325	I	N-terminal
O60909	121	122	B4GALT2	VAR_020487	p.Gln122His	O60909	32	372	O	C-terminal
O60909	337	338	B4GALT2	VAR_054021	p.Gly338Arg	O60909	32	372	O	C-terminal
O60928	174	175	KCNJ13	VAR_016193	p.Thr175Ile	O60928	154	360	I	Loop3
O60928	289	290	KCNJ13	VAR_043510	p.Pro290Gln	O60928	154	360	I	Loop3
O60928	308	309	KCNJ13	VAR_043511	p.Gly309Cys	O60928	154	360	I	Loop3
O60931	41	42	CTNS	VAR_010285	p.Val42Ile	O60931	0	122	O	N-terminal
O60931	259	260	CTNS	VAR_060371	p.Thr260Ile	O60931	257	262	O	Loop4
O60939	46	47	SCN2B	VAR_029132	p.Arg47His	O60939	26	158	O	N-terminal
O75015	35	36	FCGR3B	VAR_003956	p.Ser36Arg	O75015	20	208	O	N-terminal
O75015	64	65	FCGR3B	VAR_003963	p.Ser65Asn	O75015	20	208	O	N-terminal
O75015	77	78	FCGR3B	VAR_008802	p.Ala78Asp	O75015	20	208	O	N-terminal
O75015	81	82	FCGR3B	VAR_003957	p.Asn82Asp	O75015	20	208	O	N-terminal
O75015	105	106	FCGR3B	VAR_003964	p.Ile106Val	O75015	20	208	O	N-terminal
O75019	152	153	LILRA1	VAR_049886	p.Ser153Gly	O75019	23	461	O	N-terminal
O75019	219	220	LILRA1	VAR_049887	p.Leu220Pro	O75019	23	461	O	N-terminal
O75022	58	59	LILRB3	VAR_017002	p.Arg59Gln	O75022	23	443	O	N-terminal
O75022	68	69	LILRB3	VAR_017003	p.Leu69Trp	O75022	23	443	O	N-terminal
O75022	89	90	LILRB3	VAR_017004	p.Glu90Gln	O75022	23	443	O	N-terminal
O75022	121	122	LILRB3	VAR_017005	p.Ser122Asn	O75022	23	443	O	N-terminal
O75022	204	205	LILRB3	VAR_017006	p.Trp205Gln	O75022	23	443	O	N-terminal
O75022	399	400	LILRB3	VAR_017008	p.Tyr400His	O75022	23	443	O	N-terminal
O75022	399	400	LILRB3	VAR_017009	p.Tyr400Phe	O75022	23	443	O	N-terminal
O75022	404	405	LILRB3	VAR_017010	p.His405Tyr	O75022	23	443	O	N-terminal
O75022	538	539	LILRB3	VAR_017012	p.Gln539His	O75022	464	631	I	C-terminal
O75022	573	574	LILRB3	VAR_017013	p.Val574Ala	O75022	464	631	I	C-terminal
O75023	246	247	LILRB5	VAR_061316	p.Asp247Gly	O75023	23	457	O	N-terminal
O75027	314	315	ABCB7	VAR_022872	p.Arg315Gly	O75027	314	371	I	Loop4
O75027	345	346	ABCB7	VAR_022873	p.Phe346Ile	O75027	314	371	I	Loop4
O75027	579	580	ABCB7	VAR_055471	p.Ala580Val	O75027	432	752	I	C-terminal
O75027	580	581	ABCB7	VAR_037972	p.Val581Ala	O75027	432	752	I	C-terminal
O75051	56	57	PLXNA2	VAR_059554	p.Gln57Arg	O75051	34	1237	O	N-terminal
O75051	266	267	PLXNA2	VAR_059555	p.Ala267Thr	O75051	34	1237	O	N-terminal
O75051	368	369	PLXNA2	VAR_058201	p.Glu369Gly	O75051	34	1237	O	N-terminal
O75051	804	805	PLXNA2	VAR_059556	p.Ala805Gly	O75051	34	1237	O	N-terminal
O75051	1442	1443	PLXNA2	VAR_059557	p.Ala1443Thr	O75051	1260	1894	I	C-terminal
O75054	50	51	IGSF3	VAR_039134	p.Ser51Pro	O75054	19	1124	O	N-terminal
O75054	1019	1020	IGSF3	VAR_039135	p.Asp1020Glu	O75054	19	1124	O	N-terminal
O75054	1072	1073	IGSF3	VAR_039136	p.Gln1073Arg	O75054	19	1124	O	N-terminal
O75056	207	208	SDC3	VAR_027251	p.Val208Ile	O75056	44	385	O	Loop1
O75056	302	303	SDC3	VAR_027252	p.Asp303Asn	O75056	44	385	O	Loop1
O75056	328	329	SDC3	VAR_027253	p.Thr329Ile	O75056	44	385	O	Loop1
O75071	336	337	EFCAB14	VAR_048669	p.Leu337Pro	O75071	92	495	O	C-terminal
O75072	55	56	FKTN	VAR_061296	p.Arg56Cys	O75072	27	461	O	C-terminal
O75072	124	125	FKTN	VAR_033926	p.Gly125Ser	O75072	27	461	O	C-terminal
O75072	202	203	FKTN	VAR_033927	p.Arg203Gln	O75072	27	461	O	C-terminal
O75072	445	446	FKTN	VAR_018279	p.Asn446Asp	O75072	27	461	O	C-terminal
O75074	212	213	LRP3	VAR_049764	p.Pro213Leu	O75074	0	499	O	N-terminal
O75074	707	708	LRP3	VAR_018171	p.Val708Ala	O75074	520	770	I	C-terminal
O75084	195	196	FZD7	VAR_033941	p.Gly196Glu	O75084	32	254	O	N-terminal
O75084	486	487	FZD7	VAR_033942	p.Ala487Val	O75084	470	491	M	Membrane
O75096	313	314	LRP4	VAR_058290	p.Leu314Ser	O75096	20	1723	O	N-terminal
O75096	1085	1086	LRP4	VAR_057955	p.Ile1086Val	O75096	20	1723	O	N-terminal
O75096	1202	1203	LRP4	VAR_058291	p.Ala1203Val	O75096	20	1723	O	N-terminal
O75096	1237	1238	LRP4	VAR_058292	p.Ala1238Thr	O75096	20	1723	O	N-terminal
O75096	1553	1554	LRP4	VAR_057956	p.Ser1554Gly	O75096	20	1723	O	N-terminal
O75096	1645	1646	LRP4	VAR_057957	p.Arg1646Gln	O75096	20	1723	O	N-terminal
O75129	69	70	ASTN2	VAR_036765	p.Val70Ile	O75129	49	206	O	N-terminal
O75129	864	865	ASTN2	VAR_036766	p.Arg865His	O75129	451	1339	O	C-terminal
O75129	1148	1149	ASTN2	VAR_036767	p.Val1149Ile	O75129	451	1339	O	C-terminal
O75144	127	128	ICOSLG	VAR_049880	p.Val128Ile	O75144	18	254	O	N-terminal
O75173	3	4	ADAMTS4	VAR_030636	p.Thr4Ile	O75173	0	23	I	N-terminal
O75173	76	77	ADAMTS4	VAR_057073	p.Ala77Thr	O75173	46	837	O	C-terminal
O75173	303	304	ADAMTS4	VAR_030637	p.Asp304Asn	O75173	46	837	O	C-terminal
O75173	368	369	ADAMTS4	VAR_030638	p.Met369Val	O75173	46	837	O	C-terminal
O75173	551	552	ADAMTS4	VAR_030639	p.Pro552Thr	O75173	46	837	O	C-terminal
O75173	563	564	ADAMTS4	VAR_030640	p.Thr564Ala	O75173	46	837	O	C-terminal
O75173	625	626	ADAMTS4	VAR_022450	p.Gln626Arg	O75173	46	837	O	C-terminal
O75173	835	836	ADAMTS4	VAR_030641	p.Arg836Lys	O75173	46	837	O	C-terminal
O75185	164	165	ATP2C2	VAR_059137	p.Met165Leu	O75185	150	293	I	Loop2
O75185	410	411	ATP2C2	VAR_047935	p.Gly411Ser	O75185	349	804	I	Loop4
O75185	465	466	ATP2C2	VAR_047936	p.Met466Leu	O75185	349	804	I	Loop4
O75185	603	604	ATP2C2	VAR_070929	p.Leu604Gln	O75185	349	804	I	Loop4
O75185	906	907	ATP2C2	VAR_047937	p.Leu907Pro	O75185	905	926	M	Membrane
O75197	88	89	LRP5	VAR_021806	p.Gln89Arg	O75197	19	1385	O	N-terminal
O75197	96	97	LRP5	VAR_063942	p.Ala97Val	O75197	19	1385	O	N-terminal
O75197	666	667	LRP5	VAR_021816	p.Val667Met	O75197	19	1385	O	N-terminal
O75197	815	816	LRP5	VAR_071014	p.Gln816Pro	O75197	19	1385	O	N-terminal
O75197	1035	1036	LRP5	VAR_063974	p.Arg1036Gln	O75197	19	1385	O	N-terminal
O75197	1203	1204	LRP5	VAR_035208	p.Val1204Leu	O75197	19	1385	O	N-terminal
O75197	1329	1330	LRP5	VAR_021817	p.Ala1330Val	O75197	19	1385	O	N-terminal
O75197	1524	1525	LRP5	VAR_021225	p.Ala1525Val	O75197	1407	1615	I	C-terminal
O75197	1539	1540	LRP5	VAR_063981	p.Thr1540Met	O75197	1407	1615	I	C-terminal
O75204	89	90	TMEM127	VAR_063595	p.Val90Met	O75204	49	91	O	Loop1
O75298	424	425	RTN2	VAR_053632	p.Arg425Gln	O75298	394	463	I	Loop2
O75309	190	191	CDH16	VAR_021870	p.Leu191Phe	O75309	18	785	O	N-terminal
O75309	256	257	CDH16	VAR_021871	p.His257Tyr	O75309	18	785	O	N-terminal
O75309	716	717	CDH16	VAR_061058	p.Arg717His	O75309	18	785	O	N-terminal
O75324	16	17	SNN	VAR_018842	p.Val17Ile	O75324	6	23	M	Membrane
O75324	87	88	SNN	VAR_018843	p.Gly88Ser	O75324	23	88	I	C-terminal
O75325	517	518	LRRN2	VAR_021922	p.Leu518Val	O75325	25	629	O	N-terminal
O75325	658	659	LRRN2	VAR_049899	p.Val659Ala	O75325	651	713	I	C-terminal
O75325	691	692	LRRN2	VAR_049900	p.Pro692Ser	O75325	651	713	I	C-terminal
O75326	114	115	SEMA7A	VAR_029282	p.Ser115Thr	O75326	44	643	O	N-terminal
O75326	206	207	SEMA7A	VAR_038836	p.Arg207Gln	O75326	44	643	O	N-terminal
O75326	206	207	SEMA7A	VAR_038837	p.Arg207Trp	O75326	44	643	O	N-terminal
O75326	346	347	SEMA7A	VAR_068679	p.Arg347Leu	O75326	44	643	O	N-terminal
O75326	459	460	SEMA7A	VAR_038838	p.Arg460His	O75326	44	643	O	N-terminal
O75326	460	461	SEMA7A	VAR_038839	p.Arg461Cys	O75326	44	643	O	N-terminal
O75352	224	225	MPDU1	VAR_047757	p.Gly225Ser	O75352	213	233	M	Membrane
O75352	228	229	MPDU1	VAR_047758	p.Ala229Thr	O75352	213	233	M	Membrane
O75354	13	14	ENTPD6	VAR_027812	p.Ser14Asn	O75354	0	39	I	N-terminal
O75354	137	138	ENTPD6	VAR_017863	p.Leu138Val	O75354	60	484	O	C-terminal
O75354	156	157	ENTPD6	VAR_050309	p.Arg157Gln	O75354	60	484	O	C-terminal
O75354	201	202	ENTPD6	VAR_027813	p.Lys202Glu	O75354	60	484	O	C-terminal
O75354	322	323	ENTPD6	VAR_027814	p.Ser323Asn	O75354	60	484	O	C-terminal
O75355	23	24	ENTPD3	VAR_070813	p.Ile24Val	O75355	20	43	M	Membrane
O75355	263	264	ENTPD3	VAR_061384	p.Arg264Gln	O75355	43	485	O	Loop1
O75355	439	440	ENTPD3	VAR_027541	p.Glu440Asp	O75355	43	485	O	Loop1
O75355	495	496	ENTPD3	VAR_027542	p.Ala496Val	O75355	485	508	M	Membrane
O75355	504	505	ENTPD3	VAR_027543	p.Leu505Phe	O75355	485	508	M	Membrane
O75381	116	117	PEX14	VAR_051269	p.Ala117Ser	O75381	108	127	M	Membrane
O75381	149	150	PEX14	VAR_051270	p.Ala150Ser	O75381	127	377	I	C-terminal
O75381	319	320	PEX14	VAR_051271	p.Arg320Lys	O75381	127	377	I	C-terminal
O75387	237	238	SLC43A1	VAR_053670	p.Gly238Val	O75387	214	302	I	Loop6
O75387	442	443	SLC43A1	VAR_053671	p.His443Tyr	O75387	439	448	O	Loop9
O75388	326	327	GPR32	VAR_011860	p.Phe327Leu	O75388	315	356	I	C-terminal
O75396	70	71	SEC22B	VAR_060311	p.Asp71Tyr	O75396	13	192	O	N-terminal
O75396	81	82	SEC22B	VAR_060312	p.Thr82Lys	O75396	13	192	O	N-terminal
O75396	107	108	SEC22B	VAR_057343	p.Arg108Gln	O75396	13	192	O	N-terminal
O75396	129	130	SEC22B	VAR_060313	p.Cys130Arg	O75396	13	192	O	N-terminal
O75396	189	190	SEC22B	VAR_060314	p.His190Arg	O75396	13	192	O	N-terminal
O75396	213	214	SEC22B	VAR_057344	p.Trp214Cys	O75396	212	215	I	C-terminal
O75427	641	642	LRCH4	VAR_051135	p.Val642Met	O75427	121	658	O	Loop1
O75443	370	371	TECTA	VAR_018968	p.Arg371Gly	O75443	22	579	O	N-terminal
O75443	931	932	TECTA	VAR_018969	p.Val932Ala	O75443	722	1354	O	Loop2
O75443	1583	1584	TECTA	VAR_057501	p.Ser1584Thr	O75443	1503	1788	O	Loop4
O75443	1723	1724	TECTA	VAR_018972	p.Ser1724Asn	O75443	1503	1788	O	Loop4
O75443	1877	1878	TECTA	VAR_059965	p.Ser1878Arg	O75443	1804	2129	I	Loop5
O75443	2099	2100	TECTA	VAR_018978	p.Ser2100Thr	O75443	1804	2129	I	Loop5
O75445	124	125	USH2A	VAR_025760	p.Ala125Thr	O75445	26	5041	O	Loop1
O75445	364	365	USH2A	VAR_054566	p.Leu365Phe	O75445	26	5041	O	Loop1
O75445	478	479	USH2A	VAR_054569	p.Phe479Ser	O75445	26	5041	O	Loop1
O75445	594	595	USH2A	VAR_054574	p.Phe595Ser	O75445	26	5041	O	Loop1
O75445	643	644	USH2A	VAR_025772	p.Asp644Val	O75445	26	5041	O	Loop1
O75445	702	703	USH2A	VAR_025773	p.Asp703Glu	O75445	26	5041	O	Loop1
O75445	840	841	USH2A	VAR_025777	p.Ser841Tyr	O75445	26	5041	O	Loop1
O75445	1046	1047	USH2A	VAR_054577	p.Leu1047Val	O75445	26	5041	O	Loop1
O75445	1348	1349	USH2A	VAR_054580	p.Ser1349Pro	O75445	26	5041	O	Loop1
O75445	1485	1486	USH2A	VAR_025778	p.Arg1486Lys	O75445	26	5041	O	Loop1
O75445	1571	1572	USH2A	VAR_054582	p.Leu1572Phe	O75445	26	5041	O	Loop1
O75445	1664	1665	USH2A	VAR_038362	p.Ile1665Thr	O75445	26	5041	O	Loop1
O75445	1756	1757	USH2A	VAR_054583	p.Tyr1757Cys	O75445	26	5041	O	Loop1
O75445	2079	2080	USH2A	VAR_054585	p.Lys2080Asn	O75445	26	5041	O	Loop1
O75445	2085	2086	USH2A	VAR_054586	p.Thr2086Asn	O75445	26	5041	O	Loop1
O75445	2105	2106	USH2A	VAR_038363	p.Ile2106Thr	O75445	26	5041	O	Loop1
O75445	2168	2169	USH2A	VAR_038364	p.Ile2169Thr	O75445	26	5041	O	Loop1
O75445	2237	2238	USH2A	VAR_054587	p.Glu2238Ala	O75445	26	5041	O	Loop1
O75445	2291	2292	USH2A	VAR_054590	p.Arg2292His	O75445	26	5041	O	Loop1
O75445	2561	2562	USH2A	VAR_054592	p.Val2562Ala	O75445	26	5041	O	Loop1
O75445	2819	2820	USH2A	VAR_061350	p.Val2820Ile	O75445	26	5041	O	Loop1
O75445	2874	2875	USH2A	VAR_038365	p.Arg2875Gln	O75445	26	5041	O	Loop1
O75445	2885	2886	USH2A	VAR_054594	p.Leu2886Phe	O75445	26	5041	O	Loop1
O75445	3087	3088	USH2A	VAR_054595	p.Glu3088Lys	O75445	26	5041	O	Loop1
O75445	3098	3099	USH2A	VAR_038366	p.Asn3099Ser	O75445	26	5041	O	Loop1
O75445	3114	3115	USH2A	VAR_054596	p.Thr3115Ala	O75445	26	5041	O	Loop1
O75445	3143	3144	USH2A	VAR_038367	p.Asp3144Asn	O75445	26	5041	O	Loop1
O75445	3198	3199	USH2A	VAR_034064	p.Asn3199Asp	O75445	26	5041	O	Loop1
O75445	3334	3335	USH2A	VAR_038368	p.Ile3335Met	O75445	26	5041	O	Loop1
O75445	3410	3411	USH2A	VAR_050087	p.Glu3411Ala	O75445	26	5041	O	Loop1
O75445	3589	3590	USH2A	VAR_054605	p.Pro3590Leu	O75445	26	5041	O	Loop1
O75445	3834	3835	USH2A	VAR_050088	p.Thr3835Ile	O75445	26	5041	O	Loop1
O75445	3867	3868	USH2A	VAR_054606	p.Met3868Val	O75445	26	5041	O	Loop1
O75445	3892	3893	USH2A	VAR_054607	p.Pro3893Thr	O75445	26	5041	O	Loop1
O75445	4202	4203	USH2A	VAR_066665	p.Gln4203Arg	O75445	26	5041	O	Loop1
O75445	4424	4425	USH2A	VAR_025781	p.Thr4425Met	O75445	26	5041	O	Loop1
O75445	4432	4433	USH2A	VAR_054613	p.Val4433Leu	O75445	26	5041	O	Loop1
O75445	4623	4624	USH2A	VAR_054617	p.Phe4624Val	O75445	26	5041	O	Loop1
O75445	4691	4692	USH2A	VAR_061351	p.Gly4692Arg	O75445	26	5041	O	Loop1
O75445	4738	4739	USH2A	VAR_050089	p.Arg4739Lys	O75445	26	5041	O	Loop1
O75445	4837	4838	USH2A	VAR_061352	p.Gly4838Glu	O75445	26	5041	O	Loop1
O75445	5030	5031	USH2A	VAR_054620	p.Arg5031Trp	O75445	26	5041	O	Loop1
O75460	417	418	ERN1	VAR_040489	p.Val418Met	O75460	18	444	O	N-terminal
O75460	699	700	ERN1	VAR_040492	p.Asn700Ser	O75460	466	977	I	C-terminal
O75473	382	383	LGR5	VAR_049411	p.His383Arg	O75473	21	561	O	N-terminal
O75473	665	666	LGR5	VAR_049412	p.Val666Ala	O75473	660	680	I	Loop3
O75578	380	381	ITGA10	VAR_027768	p.Arg381Gln	O75578	19	1121	O	N-terminal
O75578	667	668	ITGA10	VAR_034026	p.Arg668Trp	O75578	19	1121	O	N-terminal
O75578	690	691	ITGA10	VAR_027769	p.Arg691His	O75578	19	1121	O	N-terminal
O75578	701	702	ITGA10	VAR_034027	p.Ala702Thr	O75578	19	1121	O	N-terminal
O75578	724	725	ITGA10	VAR_027770	p.Arg725Gln	O75578	19	1121	O	N-terminal
O75581	482	483	LRP6	VAR_030349	p.Val483Ile	O75581	19	1375	O	N-terminal
O75581	816	817	LRP6	VAR_030350	p.Ser817Cys	O75581	19	1375	O	N-terminal
O75581	1061	1062	LRP6	VAR_024520	p.Val1062Ile	O75581	19	1375	O	N-terminal
O75581	1400	1401	LRP6	VAR_034702	p.Arg1401His	O75581	1393	1613	I	C-terminal
O75631	90	91	UPK3A	VAR_044399	p.Gln91Leu	O75631	18	208	O	N-terminal
O75631	153	154	UPK3A	VAR_020158	p.Ala154Pro	O75631	18	208	O	N-terminal
O75712	31	32	GJB3	VAR_011978	p.Arg32Trp	O75712	22	45	M	Membrane
O75712	199	200	GJB3	VAR_022423	p.Val200Ile	O75712	181	209	M	Membrane
O75751	43	44	SLC22A3	VAR_020351	p.Thr44Met	O75751	41	155	O	Loop1
O75751	115	116	SLC22A3	VAR_020352	p.Ala116Ser	O75751	41	155	O	Loop1
O75752	125	126	B3GALNT1	VAR_025091	p.Asp126Asn	O75752	38	331	O	C-terminal
O75752	265	266	B3GALNT1	VAR_019646	p.Glu266Ala	O75752	38	331	O	C-terminal
O75762	2	3	TRPA1	VAR_020660	p.Arg3Cys	O75762	0	719	I	N-terminal
O75762	57	58	TRPA1	VAR_047471	p.Arg58Thr	O75762	0	719	I	N-terminal
O75762	178	179	TRPA1	VAR_020661	p.Glu179Lys	O75762	0	719	I	N-terminal
O75762	185	186	TRPA1	VAR_020662	p.Lys186Asn	O75762	0	719	I	N-terminal
O75762	1017	1018	TRPA1	VAR_020663	p.His1018Arg	O75762	959	1119	I	C-terminal
O75787	89	90	ATP6AP2	VAR_051313	p.Pro90Ala	O75787	16	304	O	N-terminal
O75787	289	290	ATP6AP2	VAR_051314	p.Ala290Pro	O75787	16	304	O	N-terminal
O75829	115	116	LECT1	VAR_048719	p.Phe116Leu	O75829	62	334	O	C-terminal
O75829	174	175	LECT1	VAR_024413	p.Val175Ile	O75829	62	334	O	C-terminal
O75841	112	113	UPK1B	VAR_028780	p.Gln113Arg	O75841	110	232	O	Loop3
O75844	136	137	ZMPSTE24	VAR_034711	p.Thr137Ala	O75844	119	141	M	Membrane
O75871	28	29	CEACAM4	VAR_038404	p.His29Asp	O75871	28	155	O	Loop1
O75871	68	69	CEACAM4	VAR_038405	p.Lys69Arg	O75871	28	155	O	Loop1
O75882	302	303	ATRN	VAR_048967	p.Asp303Ala	O75882	28	1278	O	N-terminal
O75882	425	426	ATRN	VAR_048968	p.Ile426Thr	O75882	28	1278	O	N-terminal
O75882	1151	1152	ATRN	VAR_048969	p.Arg1152Lys	O75882	28	1278	O	N-terminal
O75882	1225	1226	ATRN	VAR_048970	p.Val1226Ile	O75882	28	1278	O	N-terminal
O75888	66	67	TNFSF13	VAR_052586	p.Gly67Arg	O75888	49	250	O	C-terminal
O75888	95	96	TNFSF13	VAR_052587	p.Asn96Ser	O75888	49	250	O	C-terminal
O75899	162	163	GABBR2	VAR_049280	p.Leu163Pro	O75899	41	480	O	N-terminal
O75899	627	628	GABBR2	VAR_010148	p.Tyr628Phe	O75899	618	654	O	Loop4
O75899	868	869	GABBR2	VAR_010149	p.Thr869Ala	O75899	741	941	I	C-terminal
O75900	90	91	MMP23A	VAR_028948	p.Phe91Leu	O75900	42	390	O	C-terminal
O75908	13	14	SOAT2	VAR_020373	p.Glu14Gly	O75908	0	122	I	N-terminal
O75908	253	254	SOAT2	VAR_020374	p.Thr254Ile	O75908	220	266	O	Loop3
O75911	1	2	DHRS3	VAR_067443	p.Val2Ala	O75911	0	6	O	N-terminal
O75923	83	84	DYSF	VAR_057836	p.Ala84Val	O75923	0	2044	I	N-terminal
O75923	188	189	DYSF	VAR_024854	p.Leu189Val	O75923	0	2044	I	N-terminal
O75923	334	335	DYSF	VAR_057842	p.Gly335Ala	O75923	0	2044	I	N-terminal
O75923	389	390	DYSF	VAR_057847	p.Asp390Asn	O75923	0	2044	I	N-terminal
O75923	818	819	DYSF	VAR_057855	p.Arg819Gln	O75923	0	2044	I	N-terminal
O75923	833	834	DYSF	VAR_049055	p.Ile834Val	O75923	0	2044	I	N-terminal
O75923	1071	1072	DYSF	VAR_049056	p.Ala1072Pro	O75923	0	2044	I	N-terminal
O75923	1095	1096	DYSF	VAR_061170	p.Arg1096His	O75923	0	2044	I	N-terminal
O75923	1241	1242	DYSF	VAR_020308	p.Arg1242His	O75923	0	2044	I	N-terminal
O75923	1324	1325	DYSF	VAR_057861	p.Ile1325Val	O75923	0	2044	I	N-terminal
O75923	1330	1331	DYSF	VAR_024867	p.Arg1331Leu	O75923	0	2044	I	N-terminal
O75923	1350	1351	DYSF	VAR_024869	p.Asn1351Ser	O75923	0	2044	I	N-terminal
O75923	1580	1581	DYSF	VAR_057867	p.Arg1581His	O75923	0	2044	I	N-terminal
O75923	1966	1967	DYSF	VAR_057879	p.Gly1967Ser	O75923	0	2044	I	N-terminal
O75976	35	36	CPD	VAR_027771	p.Lys36Glu	O75976	31	1300	O	N-terminal
O75976	453	454	CPD	VAR_027772	p.Glu454Gly	O75976	31	1300	O	N-terminal
O75976	504	505	CPD	VAR_027773	p.His505Asn	O75976	31	1300	O	N-terminal
O75976	898	899	CPD	VAR_027774	p.Thr899Ile	O75976	31	1300	O	N-terminal
O76001	112	113	OR2J3	VAR_010949	p.Thr113Ala	O76001	101	123	M	Membrane
O76001	225	226	OR2J3	VAR_010950	p.Arg226Gln	O76001	225	241	I	Loop5
O76001	227	228	OR2J3	VAR_010951	p.Val228Ile	O76001	225	241	I	Loop5
O76001	260	261	OR2J3	VAR_010952	p.Ile261Met	O76001	241	263	M	Membrane
O76024	15	16	WFS1	VAR_032791	p.Pro16Leu	O76024	0	316	O	N-terminal
O76024	106	107	WFS1	VAR_032962	p.Gly107Arg	O76024	0	316	O	N-terminal
O76024	192	193	WFS1	VAR_014995	p.Lys193Gln	O76024	0	316	O	N-terminal
O76024	325	326	WFS1	VAR_029500	p.Ala326Val	O76024	316	338	M	Membrane
O76024	332	333	WFS1	VAR_005840	p.Val333Ile	O76024	316	338	M	Membrane
O76024	455	456	WFS1	VAR_005841	p.Arg456His	O76024	447	457	O	Loop4
O76024	558	559	WFS1	VAR_010602	p.Ala559Thr	O76024	549	560	I	Loop7
O76024	575	576	WFS1	VAR_010603	p.Gly576Ser	O76024	560	582	M	Membrane
O76024	601	602	WFS1	VAR_024554	p.Ala602Val	O76024	593	610	M	Membrane
O76024	610	611	WFS1	VAR_005843	p.Arg611His	O76024	610	630	I	Loop9
O76024	673	674	WFS1	VAR_011309	p.Gly674Arg	O76024	652	890	O	C-terminal
O76024	707	708	WFS1	VAR_011311	p.Arg708Cys	O76024	652	890	O	C-terminal
O76024	719	720	WFS1	VAR_010604	p.Ile720Val	O76024	652	890	O	C-terminal
O76024	736	737	WFS1	VAR_011312	p.Glu737Lys	O76024	652	890	O	C-terminal
O76024	801	802	WFS1	VAR_029506	p.Ile802Val	O76024	652	890	O	C-terminal
O76024	870	871	WFS1	VAR_014996	p.Val871Met	O76024	652	890	O	C-terminal
O76036	81	82	NCR1	VAR_018633	p.Lys82Gln	O76036	21	255	O	N-terminal
O76062	118	119	TM7SF2	VAR_052153	p.Ala119Val	O76062	101	121	M	Membrane
O76062	298	299	TM7SF2	VAR_012716	p.Thr299Ile	O76062	284	304	M	Membrane
O76082	143	144	SLC22A5	VAR_020348	p.Leu144Phe	O76082	143	163	M	Membrane
O76082	176	177	SLC22A5	VAR_064123	p.Met177Val	O76082	170	190	M	Membrane
O76082	311	312	SLC22A5	VAR_064136	p.Ile312Val	O76082	277	342	I	Loop6
O76082	480	481	SLC22A5	VAR_020349	p.Val481Phe	O76082	461	483	M	Membrane
O76082	480	481	SLC22A5	VAR_036816	p.Val481Ile	O76082	461	483	M	Membrane
O76082	507	508	SLC22A5	VAR_029316	p.Phe508Leu	O76082	488	509	M	Membrane
O76082	529	530	SLC22A5	VAR_029317	p.Met530Val	O76082	509	557	I	C-terminal
O76082	548	549	SLC22A5	VAR_020350	p.Pro549Ser	O76082	509	557	I	C-terminal
O76090	66	67	BEST1	VAR_000840	p.Leu67Val	O76090	50	72	I	Loop1
O76090	118	119	BEST1	VAR_010477	p.Glu119Gln	O76090	93	233	O	Loop2
O76090	356	357	BEST1	VAR_043496	p.Ala357Val	O76090	291	585	O	C-terminal
O76090	524	525	BEST1	VAR_010488	p.Glu525Ala	O76090	291	585	O	C-terminal
O76090	556	557	BEST1	VAR_010489	p.Glu557Lys	O76090	291	585	O	C-terminal
O76090	560	561	BEST1	VAR_010490	p.Thr561Ala	O76090	291	585	O	C-terminal
O76090	577	578	BEST1	VAR_009278	p.Glu578Val	O76090	291	585	O	C-terminal
O76099	98	99	OR7C1	VAR_053232	p.Ser99Gly	O76099	97	119	M	Membrane
O76099	125	126	OR7C1	VAR_024111	p.Val126Ile	O76099	119	140	I	Loop3
O76099	170	171	OR7C1	VAR_053233	p.Glu171Lys	O76099	162	197	O	Loop4
O76099	209	210	OR7C1	VAR_024112	p.Ser210Pro	O76099	197	219	M	Membrane
O76100	150	151	OR7A10	VAR_053225	p.Met151Thr	O76100	140	163	M	Membrane
O76100	182	183	OR7A10	VAR_034254	p.Gln183Glu	O76100	163	197	O	Loop4
O76100	224	225	OR7A10	VAR_053226	p.Ile225Leu	O76100	219	238	I	Loop5
O76100	272	273	OR7A10	VAR_053227	p.Ala273Thr	O76100	271	292	M	Membrane
O94759	51	52	TRPM2	VAR_025216	p.Asn52Lys	O94759	0	752	O	N-terminal
O94759	165	166	TRPM2	VAR_025217	p.Val166Ile	O94759	0	752	O	N-terminal
O94759	384	385	TRPM2	VAR_025218	p.Val385Met	O94759	0	752	O	N-terminal
O94759	542	543	TRPM2	VAR_020032	p.Asp543Glu	O94759	0	752	O	N-terminal
O94759	779	780	TRPM2	VAR_025219	p.Asp780Glu	O94759	773	796	I	Loop1
O94759	1188	1189	TRPM2	VAR_025220	p.Gln1189Arg	O94759	1046	1503	I	C-terminal
O94759	1198	1199	TRPM2	VAR_025221	p.Arg1199Trp	O94759	1046	1503	I	C-terminal
O94759	1200	1201	TRPM2	VAR_025222	p.Ser1201Gly	O94759	1046	1503	I	C-terminal
O94759	1248	1249	TRPM2	VAR_025223	p.Asn1249Ser	O94759	1046	1503	I	C-terminal
O94759	1346	1347	TRPM2	VAR_025224	p.Thr1347Met	O94759	1046	1503	I	C-terminal
O94759	1358	1359	TRPM2	VAR_025225	p.Glu1359Lys	O94759	1046	1503	I	C-terminal
O94759	1367	1368	TRPM2	VAR_025226	p.Ile1368Met	O94759	1046	1503	I	C-terminal
O94759	1437	1438	TRPM2	VAR_025227	p.Ala1438Ser	O94759	1046	1503	I	C-terminal
O94777	75	76	DPM2	VAR_033895	p.Thr76Ser	O94777	73	84	I	C-terminal
O94778	259	260	AQP8	VAR_021933	p.Ala260Pro	O94778	249	261	I	Loop8
O94823	216	217	ATP10B	VAR_048384	p.Cys217Arg	O94823	131	316	I	Loop2
O94856	158	159	NFASC	VAR_017251	p.Thr159Met	O94856	24	1216	O	N-terminal
O94876	164	165	TMCC1	VAR_047918	p.Ser165Gly	O94876	0	588	O	N-terminal
O94886	120	121	TMEM63A	VAR_061813	p.Phe121Ile	O94886	71	145	I	Loop1
O94886	621	622	TMEM63A	VAR_031191	p.Val622Met	O94886	607	623	M	Membrane
O94901	117	118	SUN1	VAR_059828	p.His118Tyr	O94901	0	235	I	N-terminal
O94901	202	203	SUN1	VAR_071065	p.Ala203Val	O94901	0	235	I	N-terminal
O94901	613	614	SUN1	VAR_071066	p.Ala614Val	O94901	335	812	O	C-terminal
O94910	594	595	LPHN1	VAR_049463	p.Glu595Gln	O94910	28	861	O	N-terminal
O94911	255	256	ABCA8	VAR_027590	p.Thr256Ala	O94911	244	264	I	Loop2
O94911	330	331	ABCA8	VAR_027591	p.Gly331Ser	O94911	328	350	M	Membrane
O94911	415	416	ABCA8	VAR_048130	p.Ala416Val	O94911	396	418	M	Membrane
O94911	488	489	ABCA8	VAR_027592	p.Tyr489Phe	O94911	418	821	I	Loop6
O94911	618	619	ABCA8	VAR_048131	p.Leu619Arg	O94911	418	821	I	Loop6
O94911	679	680	ABCA8	VAR_027593	p.Cys680Gly	O94911	418	821	I	Loop6
O94911	1429	1430	ABCA8	VAR_048132	p.Gly1430Ser	O94911	1180	1581	O	C-terminal
O94919	349	350	ENDOD1	VAR_022044	p.Val350Met	O94919	341	364	M	Membrane
O94919	445	446	ENDOD1	VAR_022045	p.Gly446Val	O94919	431	461	O	Loop2
O94923	64	65	GLCE	VAR_055837	p.Met65Val	O94923	27	617	O	C-terminal
O94923	596	597	GLCE	VAR_057958	p.Val597Ile	O94923	27	617	O	C-terminal
O94933	604	605	SLITRK3	VAR_027757	p.Ile605Val	O94933	40	655	O	N-terminal
O94956	200	201	SLCO2B1	VAR_053675	p.Val201Met	O94956	188	211	M	Membrane
O94956	311	312	SLCO2B1	VAR_053676	p.Arg312Gln	O94956	297	371	I	Loop6
O94956	391	392	SLCO2B1	VAR_053677	p.Ile392Thr	O94956	371	394	M	Membrane
O94956	485	486	SLCO2B1	VAR_020294	p.Ser486Phe	O94956	463	563	O	Loop9
O94966	35	36	USP19	VAR_051528	p.Asp36His	O94966	0	837	I	N-terminal
O94985	331	332	CLSTN1	VAR_048582	p.Ala332Thr	O94985	19	858	O	N-terminal
O94985	473	474	CLSTN1	VAR_039552	p.Val474Ala	O94985	19	858	O	N-terminal
O94985	523	524	CLSTN1	VAR_039553	p.Ser524Cys	O94985	19	858	O	N-terminal
O94985	582	583	CLSTN1	VAR_039554	p.Pro583Arg	O94985	19	858	O	N-terminal
O94985	856	857	CLSTN1	VAR_039555	p.Pro857His	O94985	19	858	O	N-terminal
O94985	869	870	CLSTN1	VAR_039556	p.Phe870Ser	O94985	858	880	M	Membrane
O95007	142	143	OR6B1	VAR_034238	p.Arg143Cys	O95007	139	163	M	Membrane
O95150	109	110	TNFSF15	VAR_043130	p.Phe110Leu	O95150	56	251	O	C-terminal
O95159	217	218	ZFPL1	VAR_034472	p.Arg218Gln	O95159	0	264	I	N-terminal
O95180	312	313	CACNA1H	VAR_045937	p.Met313Val	O95180	254	363	I	Loop4
O95180	617	618	CACNA1H	VAR_066986	p.Pro618Leu	O95180	418	791	I	Loop6
O95180	639	640	CACNA1H	VAR_045940	p.Pro640Leu	O95180	418	791	I	Loop6
O95180	663	664	CACNA1H	VAR_045942	p.Val664Ala	O95180	418	791	I	Loop6
O95180	683	684	CACNA1H	VAR_045943	p.Pro684Ser	O95180	418	791	I	Loop6
O95180	754	755	CACNA1H	VAR_066987	p.Gly755Asp	O95180	418	791	I	Loop6
O95180	787	788	CACNA1H	VAR_045948	p.Arg788Cys	O95180	418	791	I	Loop6
O95180	811	812	CACNA1H	VAR_045949	p.Val812Met	O95180	791	812	M	Membrane
O95180	1870	1871	CACNA1H	VAR_061104	p.Arg1871Gln	O95180	1859	2353	I	C-terminal
O95180	1973	1974	CACNA1H	VAR_033698	p.Glu1974Gly	O95180	1859	2353	I	C-terminal
O95180	2059	2060	CACNA1H	VAR_045953	p.Arg2060His	O95180	1859	2353	I	C-terminal
O95180	2076	2077	CACNA1H	VAR_045954	p.Arg2077His	O95180	1859	2353	I	C-terminal
O95180	2172	2173	CACNA1H	VAR_045955	p.Pro2173Ser	O95180	1859	2353	I	C-terminal
O95185	36	37	UNC5C	VAR_019731	p.Gly37Val	O95185	25	378	O	N-terminal
O95185	720	721	UNC5C	VAR_019732	p.Met721Thr	O95185	401	931	I	C-terminal
O95185	840	841	UNC5C	VAR_055327	p.Ala841Thr	O95185	401	931	I	C-terminal
O95196	187	188	CSPG5	VAR_055089	p.Gly188Val	O95196	30	420	O	N-terminal
O95196	416	417	CSPG5	VAR_055090	p.Thr417Pro	O95196	30	420	O	N-terminal
O95197	5	6	RTN3	VAR_031164	p.Ala6Glu	O95197	0	856	I	N-terminal
O95197	500	501	RTN3	VAR_057713	p.Asp501His	O95197	0	856	I	N-terminal
O95206	38	39	PCDH8	VAR_017172	p.Glu39Ala	O95206	29	750	O	N-terminal
O95206	366	367	PCDH8	VAR_059191	p.Thr367Ala	O95206	29	750	O	N-terminal
O95206	742	743	PCDH8	VAR_017173	p.Val743Ala	O95206	29	750	O	N-terminal
O95221	191	192	OR5F1	VAR_062043	p.Thr192Ala	O95221	160	198	O	Loop4
O95221	277	278	OR5F1	VAR_053194	p.Tyr278His	O95221	272	292	M	Membrane
O95221	293	294	OR5F1	VAR_034225	p.Ser294Asn	O95221	292	314	I	C-terminal
O95222	21	22	OR6A2	VAR_053217	p.Ala22Val	O95222	0	26	O	N-terminal
O95237	172	173	LRAT	VAR_063559	p.Pro173Leu	O95237	31	194	O	N-terminal
O95255	60	61	ABCC6	VAR_013364	p.Gly61Asp	O95255	55	71	I	Loop1
O95255	63	64	ABCC6	VAR_013365	p.Arg64Trp	O95255	55	71	I	Loop1
O95255	77	78	ABCC6	VAR_067841	p.Ala78Thr	O95255	71	91	M	Membrane
O95255	124	125	ABCC6	VAR_067842	p.Glu125Lys	O95255	123	133	I	Loop3
O95255	157	158	ABCC6	VAR_067844	p.Ala158Val	O95255	153	166	O	Loop4
O95255	206	207	ABCC6	VAR_013366	p.Gly207Arg	O95255	186	306	I	Loop5
O95255	264	265	ABCC6	VAR_013367	p.Arg265Gly	O95255	186	306	I	Loop5
O95255	280	281	ABCC6	VAR_013368	p.Lys281Glu	O95255	186	306	I	Loop5
O95255	318	319	ABCC6	VAR_013369	p.Ile319Val	O95255	306	327	M	Membrane
O95255	416	417	ABCC6	VAR_067853	p.Val417Met	O95255	367	424	I	Loop7
O95255	496	497	ABCC6	VAR_013373	p.Asn497Lys	O95255	470	533	I	Loop9
O95255	513	514	ABCC6	VAR_067857	p.Val514Ile	O95255	470	533	I	Loop9
O95255	613	614	ABCC6	VAR_011490	p.Val614Ala	O95255	584	940	I	Loop11
O95255	631	632	ABCC6	VAR_013376	p.His632Gln	O95255	584	940	I	Loop11
O95255	664	665	ABCC6	VAR_055477	p.Val665Ala	O95255	584	940	I	Loop11
O95255	723	724	ABCC6	VAR_067867	p.Arg724Lys	O95255	584	940	I	Loop11
O95255	723	724	ABCC6	VAR_067868	p.Arg724Leu	O95255	584	940	I	Loop11
O95255	741	742	ABCC6	VAR_067870	p.Ile742Val	O95255	584	940	I	Loop11
O95255	847	848	ABCC6	VAR_059108	p.Met848Val	O95255	584	940	I	Loop11
O95255	945	946	ABCC6	VAR_067883	p.Leu946Ile	O95255	940	961	M	Membrane
O95255	952	953	ABCC6	VAR_013379	p.Leu953His	O95255	940	961	M	Membrane
O95255	1063	1064	ABCC6	VAR_067889	p.Arg1064Trp	O95255	1062	1083	M	Membrane
O95255	1096	1097	ABCC6	VAR_060988	p.Leu1097Ile	O95255	1085	1106	M	Membrane
O95255	1240	1241	ABCC6	VAR_013383	p.Trp1241Cys	O95255	1217	1503	I	C-terminal
O95255	1267	1268	ABCC6	VAR_011494	p.Arg1268Gln	O95255	1217	1503	I	C-terminal
O95256	349	350	IL18RAP	VAR_034005	p.Val350Ile	O95256	20	357	O	N-terminal
O95264	128	129	HTR3B	VAR_037472	p.Tyr129Ser	O95264	21	240	O	N-terminal
O95264	142	143	HTR3B	VAR_037473	p.Ile143Thr	O95264	21	240	O	N-terminal
O95264	155	156	HTR3B	VAR_037474	p.Ser156Arg	O95264	21	240	O	N-terminal
O95264	182	183	HTR3B	VAR_037475	p.Val183Ile	O95264	21	240	O	N-terminal
O95279	464	465	KCNK5	VAR_052425	p.Pro465Thr	O95279	244	499	O	C-terminal
O95298	45	46	NDUFC2	VAR_014486	p.Leu46Val	O95298	0	59	I	N-terminal
O95342	55	56	ABCB11	VAR_055472	p.Ser56Leu	O95342	0	56	I	N-terminal
O95342	205	206	ABCB11	VAR_030387	p.Ile206Val	O95342	166	214	I	Loop2
O95342	283	284	ABCB11	VAR_035349	p.Val284Ala	O95342	263	320	I	Loop4
O95342	298	299	ABCB11	VAR_030389	p.Arg299Lys	O95342	263	320	I	Loop4
O95342	414	415	ABCB11	VAR_043074	p.Arg415Gln	O95342	381	755	I	Loop6
O95342	443	444	ABCB11	VAR_013333	p.Val444Ala	O95342	381	755	I	Loop6
O95342	443	444	ABCB11	VAR_059106	p.Val444Asp	O95342	381	755	I	Loop6
O95342	443	444	ABCB11	VAR_059107	p.Val444Gly	O95342	381	755	I	Loop6
O95342	590	591	ABCB11	VAR_043075	p.Asn591Ser	O95342	381	755	I	Loop6
O95342	615	616	ABCB11	VAR_035350	p.Arg616Gly	O95342	381	755	I	Loop6
O95342	618	619	ABCB11	VAR_035351	p.Thr619Ala	O95342	381	755	I	Loop6
O95342	676	677	ABCB11	VAR_030393	p.Met677Val	O95342	381	755	I	Loop6
O95342	697	698	ABCB11	VAR_035352	p.Arg698His	O95342	381	755	I	Loop6
O95342	864	865	ABCB11	VAR_035353	p.Ala865Val	O95342	820	874	I	Loop8
O95342	957	958	ABCB11	VAR_035354	p.Arg958Gln	O95342	922	977	I	Loop10
O95342	1185	1186	ABCB11	VAR_030398	p.Glu1186Lys	O95342	1038	1321	I	C-terminal
O95371	15	16	OR2C1	VAR_047490	p.Gly16Ser	O95371	0	25	O	N-terminal
O95371	148	149	OR2C1	VAR_047491	p.Cys149Trp	O95371	140	162	M	Membrane
O95371	228	229	OR2C1	VAR_047492	p.Arg229His	O95371	221	240	I	Loop5
O95415	122	123	BRI3	VAR_033516	p.Thr123Ala	O95415	112	125	I	C-terminal
O95427	161	162	PIGN	VAR_053573	p.Lys162Glu	O95427	22	441	O	Loop1
O95427	228	229	PIGN	VAR_053574	p.His229Asp	O95427	22	441	O	Loop1
O95427	468	469	PIGN	VAR_053575	p.Leu469Phe	O95427	463	482	I	Loop2
O95427	469	470	PIGN	VAR_053576	p.Ile470Leu	O95427	463	482	I	Loop2
O95427	903	904	PIGN	VAR_053577	p.Phe904Cys	O95427	894	916	M	Membrane
O95427	903	904	PIGN	VAR_053578	p.Phe904Leu	O95427	894	916	M	Membrane
O95436	44	45	SLC34A2	VAR_034156	p.Val45Ala	O95436	0	97	I	N-terminal
O95436	633	634	SLC34A2	VAR_030678	p.Asp634Gly	O95436	575	690	I	C-terminal
O95452	138	139	GJB6	VAR_022424	p.Ser139Gly	O95452	135	158	M	Membrane
O95452	158	159	GJB6	VAR_048825	p.Asn159Ser	O95452	158	186	O	Loop3
O95452	198	199	GJB6	VAR_022425	p.Ser199Thr	O95452	186	211	M	Membrane
O95461	67	68	LARGE	VAR_013685	p.Arg68Gly	O95461	31	756	O	C-terminal
O95461	67	68	LARGE	VAR_013686	p.Arg68Pro	O95461	31	756	O	C-terminal
O95461	664	665	LARGE	VAR_013687	p.Arg665His	O95461	31	756	O	C-terminal
O95470	20	21	SGPL1	VAR_048875	p.Val21Leu	O95470	0	41	O	N-terminal
O95471	132	133	CLDN7	VAR_030736	p.Ala133Thr	O95471	118	140	M	Membrane
O95471	196	197	CLDN7	VAR_014538	p.Val197Ala	O95471	185	211	I	C-terminal
O95473	26	27	SYNGR4	VAR_052245	p.Arg27Trp	O95473	24	43	M	Membrane
O95476	11	12	CTDNEP1	VAR_034699	p.Thr12Ala	O95476	6	28	M	Membrane
O95477	218	219	ABCA1	VAR_012618	p.Arg219Lys	O95477	42	638	O	Loop1
O95477	247	248	ABCA1	VAR_062481	p.Pro248Ala	O95477	42	638	O	Loop1
O95477	363	364	ABCA1	VAR_062483	p.Ser364Cys	O95477	42	638	O	Loop1
O95477	398	399	ABCA1	VAR_009145	p.Val399Ala	O95477	42	638	O	Loop1
O95477	400	401	ABCA1	VAR_062484	p.Lys401Gln	O95477	42	638	O	Loop1
O95477	495	496	ABCA1	VAR_062486	p.Arg496Trp	O95477	42	638	O	Loop1
O95477	770	771	ABCA1	VAR_012621	p.Val771Met	O95477	766	820	O	Loop5
O95477	773	774	ABCA1	VAR_062489	p.Thr774Ser	O95477	766	820	O	Loop5
O95477	773	774	ABCA1	VAR_012622	p.Thr774Pro	O95477	766	820	O	Loop5
O95477	775	776	ABCA1	VAR_012623	p.Lys776Asn	O95477	766	820	O	Loop5
O95477	814	815	ABCA1	VAR_062490	p.Glu815Gly	O95477	766	820	O	Loop5
O95477	824	825	ABCA1	VAR_012624	p.Val825Ile	O95477	820	842	M	Membrane
O95477	882	883	ABCA1	VAR_012625	p.Ile883Met	O95477	842	1345	I	Loop6
O95477	1053	1054	ABCA1	VAR_037969	p.Val1054Ile	O95477	842	1345	I	Loop6
O95477	1064	1065	ABCA1	VAR_062492	p.Pro1065Ser	O95477	842	1345	I	Loop6
O95477	1171	1172	ABCA1	VAR_012629	p.Glu1172Asp	O95477	842	1345	I	Loop6
O95477	1180	1181	ABCA1	VAR_017016	p.Ser1181Phe	O95477	842	1345	I	Loop6
O95477	1215	1216	ABCA1	VAR_062494	p.Gly1216Val	O95477	842	1345	I	Loop6
O95477	1340	1341	ABCA1	VAR_062495	p.Arg1341Thr	O95477	842	1345	I	Loop6
O95477	1375	1376	ABCA1	VAR_062496	p.Ser1376Gly	O95477	1367	1654	O	Loop7
O95477	1554	1555	ABCA1	VAR_012638	p.Ile1555Thr	O95477	1367	1654	O	Loop7
O95477	1586	1587	ABCA1	VAR_012631	p.Lys1587Arg	O95477	1367	1654	O	Loop7
O95477	1647	1648	ABCA1	VAR_012639	p.Leu1648Pro	O95477	1367	1654	O	Loop7
O95477	1679	1680	ABCA1	VAR_062500	p.Arg1680Gln	O95477	1677	1700	I	Loop8
O95477	1730	1731	ABCA1	VAR_012633	p.Ser1731Cys	O95477	1723	1736	O	Loop9
O95477	1924	1925	ABCA1	VAR_062505	p.Arg1925Gln	O95477	1870	2261	O	C-terminal
O95477	2167	2168	ABCA1	VAR_012637	p.Leu2168Pro	O95477	1870	2261	O	C-terminal
O95477	2242	2243	ABCA1	VAR_062508	p.Asp2243Glu	O95477	1870	2261	O	C-terminal
O95477	2243	2244	ABCA1	VAR_062509	p.Val2244Ile	O95477	1870	2261	O	C-terminal
O95498	29	30	VNN2	VAR_031261	p.Val30Ala	O95498	22	196	O	N-terminal
O95498	111	112	VNN2	VAR_025178	p.Asp112Glu	O95498	22	196	O	N-terminal
O95498	240	241	VNN2	VAR_025179	p.Val241Ile	O95498	212	498	I	Loop1
O95498	348	349	VNN2	VAR_025180	p.Thr349Ser	O95498	212	498	I	Loop1
O95498	403	404	VNN2	VAR_023530	p.Leu404Met	O95498	212	498	I	Loop1
O95500	3	4	CLDN14	VAR_017227	p.Thr4Met	O95500	0	5	I	N-terminal
O95500	85	86	CLDN14	VAR_069980	p.Ile86Val	O95500	79	102	M	Membrane
O95528	105	106	SLC2A10	VAR_029536	p.Ala106Ser	O95528	100	123	M	Membrane
O95528	205	206	SLC2A10	VAR_029335	p.Ala206Thr	O95528	185	231	I	Loop6
O95528	224	225	SLC2A10	VAR_042419	p.Arg225His	O95528	185	231	I	Loop6
O95528	517	518	SLC2A10	VAR_024652	p.Thr518Ala	O95528	497	541	I	C-terminal
O95528	536	537	SLC2A10	VAR_029537	p.Ile537Val	O95528	497	541	I	C-terminal
O95573	550	551	ACSL3	VAR_026716	p.Phe551Ser	O95573	42	720	O	C-terminal
O95665	53	54	NTSR2	VAR_049425	p.Ala54Val	O95665	35	55	M	Membrane
O95665	281	282	NTSR2	VAR_061225	p.Arg282Lys	O95665	223	299	I	Loop5
O95672	9	10	ECEL1	VAR_012813	p.His10Gln	O95672	0	60	I	N-terminal
O95672	327	328	ECEL1	VAR_012814	p.His328Tyr	O95672	82	775	O	C-terminal
O95727	77	78	CRTAM	VAR_049869	p.Ala78Asp	O95727	17	287	O	N-terminal
O95727	172	173	CRTAM	VAR_049870	p.Asp173Gly	O95727	17	287	O	N-terminal
O95727	320	321	CRTAM	VAR_032999	p.Lys321Arg	O95727	309	393	I	C-terminal
O95727	367	368	CRTAM	VAR_033000	p.Ala368Gly	O95727	309	393	I	C-terminal
O95800	115	116	GPR75	VAR_033471	p.Ala116Thr	O95800	105	118	O	Loop2
O95800	159	160	GPR75	VAR_033472	p.Cys160Gly	O95800	158	181	M	Membrane
O95800	432	433	GPR75	VAR_033473	p.Leu433Val	O95800	375	540	I	C-terminal
O95807	57	58	TMEM50A	VAR_013121	p.Ala58Val	O95807	55	74	M	Membrane
O95807	140	141	TMEM50A	VAR_007851	p.Phe141Leu	O95807	126	147	M	Membrane
O95834	32	33	EML2	VAR_031723	p.Met33Val	O95834	0	59	I	N-terminal
O95834	186	187	EML2	VAR_031724	p.Leu187Phe	O95834	93	322	I	Loop2
O95834	234	235	EML2	VAR_024697	p.Glu235Asp	O95834	93	322	I	Loop2
O95834	356	357	EML2	VAR_022026	p.Arg357His	O95834	349	365	M	Membrane
O95838	469	470	GLP2R	VAR_033968	p.Asp470Asn	O95838	439	553	I	C-terminal
O95838	522	523	GLP2R	VAR_033969	p.Arg523His	O95838	439	553	I	C-terminal
O95859	56	57	TSPAN12	VAR_062253	p.Leu57Ser	O95859	34	61	O	Loop1
O95866	174	175	G6B	VAR_051004	p.Arg175Gly	O95866	163	241	I	C-terminal
O95867	62	63	LY6G6C	VAR_039541	p.Leu63Met	O95867	18	106	O	N-terminal
O95873	67	68	C6orf47	VAR_022911	p.Gly68Arg	O95873	0	182	O	N-terminal
O95873	91	92	C6orf47	VAR_056797	p.Lys92Asn	O95873	0	182	O	N-terminal
O95907	234	235	SLC16A8	VAR_060107	p.Arg235Trp	O95907	194	252	I	Loop6
O95907	404	405	SLC16A8	VAR_053654	p.Val405Ala	O95907	398	411	O	Loop11
O95918	29	30	OR2H2	VAR_010227	p.Leu30Ser	O95918	23	46	M	Membrane
O95918	29	30	OR2H2	VAR_023231	p.Leu30Ile	O95918	23	46	M	Membrane
O95918	29	30	OR2H2	VAR_058087	p.Leu30Phe	O95918	23	46	M	Membrane
O95918	37	38	OR2H2	VAR_057540	p.Val38Met	O95918	23	46	M	Membrane
O95918	47	48	OR2H2	VAR_010228	p.Ala48Val	O95918	46	56	I	Loop1
O95918	219	220	OR2H2	VAR_010229	p.Thr220Ala	O95918	196	220	M	Membrane
O95944	74	75	NCR2	VAR_018634	p.Met75Val	O95944	21	190	O	N-terminal
O95944	138	139	NCR2	VAR_018635	p.Ser139Pro	O95944	21	190	O	N-terminal
O95944	217	218	NCR2	VAR_018636	p.Ile218Lys	O95944	215	276	I	C-terminal
O95944	222	223	NCR2	VAR_018637	p.Met223Val	O95944	215	276	I	C-terminal
O95976	73	74	IGSF6	VAR_039137	p.Gln74Arg	O95976	33	154	O	Loop1
O95976	172	173	IGSF6	VAR_039138	p.Phe173Ser	O95976	154	176	M	Membrane
O95976	185	186	IGSF6	VAR_039139	p.Asn186Lys	O95976	176	241	I	C-terminal
O95977	364	365	S1PR4	VAR_022066	p.Arg365Leu	O95977	309	384	I	C-terminal
O95992	132	133	CH25H	VAR_048899	p.Leu133Pro	O95992	123	145	M	Membrane
O96002	35	36	TMEM257	VAR_033766	p.Ser36Ala	O96002	18	45	M	Membrane
O96005	477	478	CLPTM1	VAR_071064	p.Tyr478Cys	O96005	477	496	M	Membrane
P00156	6	7	MT-CYB	VAR_008585	p.Thr7Ile	P00156	0	29	I	N-terminal
P00156	7	8	MT-CYB	VAR_013643	p.Asn8Ser	P00156	0	29	I	N-terminal
P00156	17	18	MT-CYB	VAR_013644	p.Phe18Leu	P00156	0	29	I	N-terminal
P00156	38	39	MT-CYB	VAR_015571	p.Ala39Thr	P00156	29	49	M	Membrane
P00156	38	39	MT-CYB	VAR_013646	p.Ala39Val	P00156	29	49	M	Membrane
P00156	77	78	MT-CYB	VAR_015572	p.Ile78Val	P00156	49	85	O	Loop1
P00156	77	78	MT-CYB	VAR_013647	p.Ile78Thr	P00156	49	85	O	Loop1
P00156	86	87	MT-CYB	VAR_008586	p.Ala87Pro	P00156	85	103	M	Membrane
P00156	121	122	MT-CYB	VAR_013648	p.Ala122Thr	P00156	112	128	M	Membrane
P00156	122	123	MT-CYB	VAR_013649	p.Thr123Ala	P00156	112	128	M	Membrane
P00156	152	153	MT-CYB	VAR_013651	p.Ile153Thr	P00156	128	181	O	Loop3
P00156	163	164	MT-CYB	VAR_013652	p.Ile164Val	P00156	128	181	O	Loop3
P00156	190	191	MT-CYB	VAR_011339	p.Ala191Thr	P00156	181	197	M	Membrane
P00156	193	194	MT-CYB	VAR_011340	p.Thr194Ala	P00156	181	197	M	Membrane
P00156	228	229	MT-CYB	VAR_011341	p.Ala229Thr	P00156	227	244	M	Membrane
P00156	235	236	MT-CYB	VAR_013655	p.Leu236Ile	P00156	227	244	M	Membrane
P00156	259	260	MT-CYB	VAR_015573	p.Asn260Asp	P00156	244	287	O	Loop5
P00156	305	306	MT-CYB	VAR_013661	p.Ile306Thr	P00156	304	322	I	Loop6
P00156	315	316	MT-CYB	VAR_013662	p.Met316Thr	P00156	304	322	I	Loop6
P00156	328	329	MT-CYB	VAR_013663	p.Ala329Thr	P00156	322	339	M	Membrane
P00156	329	330	MT-CYB	VAR_013664	p.Ala330Thr	P00156	322	339	M	Membrane
P00156	333	334	MT-CYB	VAR_013665	p.Ile334Val	P00156	322	339	M	Membrane
P00156	352	353	MT-CYB	VAR_013666	p.Val353Met	P00156	348	366	M	Membrane
P00156	359	360	MT-CYB	VAR_013667	p.Thr360Ala	P00156	348	366	M	Membrane
P00156	367	368	MT-CYB	VAR_013668	p.Thr368Ile	P00156	366	380	I	C-terminal
P00387	65	66	CYB5R3	VAR_018419	p.Ser66Pro	P00387	23	301	I	C-terminal
P00387	116	117	CYB5R3	VAR_010751	p.Thr117Ser	P00387	23	301	I	C-terminal
P00395	9	10	MT-CO1	VAR_008566	p.Thr10Ala	P00395	0	19	I	N-terminal
P00395	93	94	MT-CO1	VAR_008567	p.Phe94Cys	P00395	77	100	I	Loop2
P00395	154	155	MT-CO1	VAR_008568	p.Val155Leu	P00395	144	162	M	Membrane
P00395	223	224	MT-CO1	VAR_008569	p.Gly224Ala	P00395	207	234	O	Loop5
P00395	234	235	MT-CO1	VAR_011342	p.Phe235Ser	P00395	234	255	M	Membrane
P00395	304	305	MT-CO1	VAR_008570	p.Phe305Leu	P00395	289	307	O	Loop7
P00395	414	415	MT-CO1	VAR_011343	p.Thr415Ala	P00395	408	426	M	Membrane
P00403	10	11	MT-CO2	VAR_008863	p.Asp11Ala	P00403	0	29	O	N-terminal
P00403	29	30	MT-CO2	VAR_011344	p.Ile30Val	P00403	29	46	M	Membrane
P00403	122	123	MT-CO2	VAR_008571	p.Leu123Pro	P00403	76	227	O	C-terminal
P00403	147	148	MT-CO2	VAR_011345	p.Ala148Thr	P00403	76	227	O	C-terminal
P00403	186	187	MT-CO2	VAR_008572	p.Thr187Met	P00403	76	227	O	C-terminal
P00414	2	3	MT-CO3	VAR_008573	p.His3Arg	P00414	0	17	I	N-terminal
P00414	34	35	MT-CO3	VAR_008574	p.Phe35Ser	P00414	34	39	O	Loop1
P00414	90	91	MT-CO3	VAR_008575	p.Val91Ile	P00414	83	99	M	Membrane
P00414	176	177	MT-CO3	VAR_008576	p.Gln177Arg	P00414	162	179	M	Membrane
P00414	253	254	MT-CO3	VAR_008577	p.Val254Ile	P00414	237	255	M	Membrane
P00533	97	98	EGFR	VAR_019293	p.Arg98Gln	P00533	24	646	O	N-terminal
P00533	265	266	EGFR	VAR_019294	p.Pro266Arg	P00533	24	646	O	N-terminal
P00533	520	521	EGFR	VAR_019295	p.Arg521Lys	P00533	24	646	O	N-terminal
P00533	673	674	EGFR	VAR_019296	p.Val674Ile	P00533	668	1210	I	C-terminal
P00533	718	719	EGFR	VAR_026087	p.Gly719Cys	P00533	668	1210	I	C-terminal
P00533	767	768	EGFR	VAR_069502	p.Ser768Ile	P00533	668	1210	I	C-terminal
P00533	768	769	EGFR	VAR_069503	p.Val769Met	P00533	668	1210	I	C-terminal
P00533	857	858	EGFR	VAR_019298	p.Leu858Arg	P00533	668	1210	I	C-terminal
P00533	860	861	EGFR	VAR_026102	p.Leu861Gln	P00533	668	1210	I	C-terminal
P00533	961	962	EGFR	VAR_019299	p.Arg962Gly	P00533	668	1210	I	C-terminal
P00533	987	988	EGFR	VAR_019300	p.His988Pro	P00533	668	1210	I	C-terminal
P00533	1033	1034	EGFR	VAR_042095	p.Leu1034Arg	P00533	668	1210	I	C-terminal
P00533	1209	1210	EGFR	VAR_042096	p.Ala1210Val	P00533	668	1210	I	C-terminal
P00846	6	7	MT-ATP6	VAR_021178	p.Ala7Thr	P00846	0	9	I	N-terminal
P00846	10	11	MT-ATP6	VAR_021179	p.Ala11Thr	P00846	9	31	M	Membrane
P00846	13	14	MT-ATP6	VAR_021180	p.Ile14Val	P00846	9	31	M	Membrane
P00846	15	16	MT-ATP6	VAR_021181	p.Gly16Ser	P00846	9	31	M	Membrane
P00846	32	33	MT-ATP6	VAR_008556	p.Thr33Ser	P00846	31	67	O	Loop1
P00846	36	37	MT-ATP6	VAR_021182	p.Leu37Pro	P00846	31	67	O	Loop1
P00846	52	53	MT-ATP6	VAR_021183	p.Thr53Ile	P00846	31	67	O	Loop1
P00846	58	59	MT-ATP6	VAR_000792	p.Thr59Ala	P00846	31	67	O	Loop1
P00846	59	60	MT-ATP6	VAR_021184	p.Met60Thr	P00846	31	67	O	Loop1
P00846	60	61	MT-ATP6	VAR_008557	p.His61Tyr	P00846	31	67	O	Loop1
P00846	79	80	MT-ATP6	VAR_021185	p.Ala80Thr	P00846	67	88	M	Membrane
P00846	89	90	MT-ATP6	VAR_008558	p.His90Tyr	P00846	88	97	I	Loop2
P00846	111	112	MT-ATP6	VAR_008559	p.Thr112Ala	P00846	97	118	M	Membrane
P00846	116	117	MT-ATP6	VAR_021186	p.Phe117Leu	P00846	97	118	M	Membrane
P00846	120	121	MT-ATP6	VAR_021187	p.Ile121Val	P00846	118	134	O	Loop3
P00846	132	133	MT-ATP6	VAR_021188	p.Thr133Ala	P00846	118	134	O	Loop3
P00846	154	155	MT-ATP6	VAR_008560	p.Ala155Thr	P00846	151	163	I	Loop4
P00846	176	177	MT-ATP6	VAR_008561	p.Ala177Thr	P00846	163	185	M	Membrane
P00846	177	178	MT-ATP6	VAR_021189	p.Thr178Ala	P00846	163	185	M	Membrane
P00846	181	182	MT-ATP6	VAR_021190	p.Ser182Leu	P00846	163	185	M	Membrane
P00846	191	192	MT-ATP6	VAR_021191	p.Ile192Val	P00846	190	218	M	Membrane
P00846	192	193	MT-ATP6	VAR_021192	p.Phe193Leu	P00846	190	218	M	Membrane
P00846	203	204	MT-ATP6	VAR_021193	p.Ile204Thr	P00846	190	218	M	Membrane
P00846	212	213	MT-ATP6	VAR_000796	p.Val213Ile	P00846	190	218	M	Membrane
P00846	218	219	MT-ATP6	VAR_008562	p.Ser219Gly	P00846	218	226	I	C-terminal
P01130	104	105	LDLR	VAR_059375	p.Pro105Ser	P01130	21	788	O	N-terminal
P01130	305	306	LDLR	VAR_005357	p.Ser306Leu	P01130	21	788	O	N-terminal
P01130	390	391	LDLR	VAR_024519	p.Ala391Thr	P01130	21	788	O	N-terminal
P01130	467	468	LDLR	VAR_011863	p.Val468Ile	P01130	21	788	O	N-terminal
P01130	522	523	LDLR	VAR_005395	p.Val523Met	P01130	21	788	O	N-terminal
P01130	545	546	LDLR	VAR_005397	p.Gly546Asp	P01130	21	788	O	N-terminal
P01130	548	549	LDLR	VAR_005398	p.Gly549Asp	P01130	21	788	O	N-terminal
P01130	564	565	LDLR	VAR_005401	p.Gly565Val	P01130	21	788	O	N-terminal
P01130	725	726	LDLR	VAR_005413	p.Thr726Ile	P01130	21	788	O	N-terminal
P01130	813	814	LDLR	VAR_011864	p.Arg814Gln	P01130	809	860	I	C-terminal
P01130	826	827	LDLR	VAR_005418	p.Val827Ile	P01130	809	860	I	C-terminal
P01133	150	151	EGF	VAR_033825	p.His151Tyr	P01133	22	1032	O	N-terminal
P01133	256	257	EGF	VAR_020968	p.Asp257His	P01133	22	1032	O	N-terminal
P01133	291	292	EGF	VAR_033826	p.Leu292His	P01133	22	1032	O	N-terminal
P01133	430	431	EGF	VAR_020162	p.Arg431Lys	P01133	22	1032	O	N-terminal
P01133	637	638	EGF	VAR_020969	p.Ser638Arg	P01133	22	1032	O	N-terminal
P01133	707	708	EGF	VAR_002275	p.Met708Ile	P01133	22	1032	O	N-terminal
P01133	722	723	EGF	VAR_020163	p.Gly723Arg	P01133	22	1032	O	N-terminal
P01133	783	784	EGF	VAR_020164	p.Asp784Val	P01133	22	1032	O	N-terminal
P01133	841	842	EGF	VAR_020165	p.Met842Thr	P01133	22	1032	O	N-terminal
P01133	919	920	EGF	VAR_020970	p.Glu920Val	P01133	22	1032	O	N-terminal
P01133	980	981	EGF	VAR_020971	p.Asp981Glu	P01133	22	1032	O	N-terminal
P01133	1042	1043	EGF	VAR_020166	p.Leu1043Phe	P01133	1032	1054	M	Membrane
P01133	1083	1084	EGF	VAR_020972	p.Ala1084Gly	P01133	1054	1207	I	C-terminal
P01135	108	109	TGFA	VAR_024271	p.Val109Met	P01135	98	121	M	Membrane
P01375	83	84	TNF	VAR_019378	p.Pro84Leu	P01375	51	233	O	C-terminal
P01375	93	94	TNF	VAR_011927	p.Ala94Thr	P01375	51	233	O	C-terminal
P01589	271	272	IL2RA	VAR_019280	p.Ile272Thr	P01589	260	272	I	C-terminal
P01730	190	191	CD4	VAR_023459	p.Lys191Glu	P01730	25	398	O	N-terminal
P01730	226	227	CD4	VAR_023460	p.Phe227Ser	P01730	25	398	O	N-terminal
P01730	264	265	CD4	VAR_003906	p.Arg265Trp	P01730	25	398	O	N-terminal
P01833	364	365	PIGR	VAR_025283	p.Gly365Ser	P01833	18	639	O	N-terminal
P01833	554	555	PIGR	VAR_032822	p.Thr555Ile	P01833	18	639	O	N-terminal
P01833	579	580	PIGR	VAR_003920	p.Ala580Val	P01833	18	639	O	N-terminal
P01889	34	35	HLA-B	VAR_050335	p.Ser35Ala	P01889	24	310	O	N-terminal
P01889	35	36	HLA-B	VAR_050336	p.Val36Met	P01889	24	310	O	N-terminal
P01889	47	48	HLA-B	VAR_061388	p.Ser48Thr	P01889	24	310	O	N-terminal
P01889	47	48	HLA-B	VAR_061387	p.Ser48Pro	P01889	24	310	O	N-terminal
P01889	47	48	HLA-B	VAR_061386	p.Ser48Ala	P01889	24	310	O	N-terminal
P01889	64	65	HLA-B	VAR_050337	p.Ala65Thr	P01889	24	310	O	N-terminal
P01889	86	87	HLA-B	VAR_059467	p.Asn87Lys	P01889	24	310	O	N-terminal
P01889	86	87	HLA-B	VAR_050338	p.Asn87Asp	P01889	24	310	O	N-terminal
P01889	96	97	HLA-B	VAR_050339	p.Thr97Ala	P01889	24	310	O	N-terminal
P01889	97	98	HLA-B	VAR_059468	p.Asp98Tyr	P01889	24	310	O	N-terminal
P01889	100	101	HLA-B	VAR_050340	p.Ser101Asn	P01889	24	310	O	N-terminal
P01889	120	121	HLA-B	VAR_016353	p.Ser121Arg	P01889	24	310	O	N-terminal
P01889	136	137	HLA-B	VAR_050341	p.His137Tyr	P01889	24	310	O	N-terminal
P01889	137	138	HLA-B	VAR_016354	p.Asp138Asn	P01889	24	310	O	N-terminal
P01889	137	138	HLA-B	VAR_061389	p.Asp138His	P01889	24	310	O	N-terminal
P01889	154	155	HLA-B	VAR_050342	p.Arg155Ser	P01889	24	310	O	N-terminal
P01889	179	180	HLA-B	VAR_016355	p.Arg180Asp	P01889	24	310	O	N-terminal
P01889	186	187	HLA-B	VAR_016616	p.Glu187Leu	P01889	24	310	O	N-terminal
P01889	186	187	HLA-B	VAR_059469	p.Glu187Ala	P01889	24	310	O	N-terminal
P01889	186	187	HLA-B	VAR_059470	p.Glu187Gly	P01889	24	310	O	N-terminal
P01889	186	187	HLA-B	VAR_059471	p.Glu187Lys	P01889	24	310	O	N-terminal
P01889	186	187	HLA-B	VAR_059472	p.Glu187Gln	P01889	24	310	O	N-terminal
P01889	186	187	HLA-B	VAR_059473	p.Glu187Val	P01889	24	310	O	N-terminal
P01889	194	195	HLA-B	VAR_050343	p.Tyr195His	P01889	24	310	O	N-terminal
P01889	305	306	HLA-B	VAR_016356	p.Val306Ile	P01889	24	310	O	N-terminal
P01889	328	329	HLA-B	VAR_050344	p.Ala329Thr	P01889	310	330	M	Membrane
P01889	348	349	HLA-B	VAR_061391	p.Cys349Tyr	P01889	330	362	I	C-terminal
P01889	348	349	HLA-B	VAR_061390	p.Cys349Ser	P01889	330	362	I	C-terminal
P01903	241	242	HLA-DRA	VAR_004399	p.Val242Leu	P01903	239	254	I	C-terminal
P01906	226	227	HLA-DQA2	VAR_033431	p.Val227Ala	P01906	218	240	M	Membrane
P01906	246	247	HLA-DQA2	VAR_050392	p.Gly247Asp	P01906	240	255	I	C-terminal
P01909	23	24	HLA-DQA1	VAR_060493	p.Glu24Lys	P01909	23	217	O	N-terminal
P01909	24	25	HLA-DQA1	VAR_050382	p.Asp25Gly	P01909	23	217	O	N-terminal
P01909	33	34	HLA-DQA1	VAR_060494	p.Tyr34Cys	P01909	23	217	O	N-terminal
P01909	40	41	HLA-DQA1	VAR_033401	p.Ser41Phe	P01909	23	217	O	N-terminal
P01909	43	44	HLA-DQA1	VAR_060495	p.Pro44Leu	P01909	23	217	O	N-terminal
P01909	47	48	HLA-DQA1	VAR_033402	p.Tyr48Phe	P01909	23	217	O	N-terminal
P01909	48	49	HLA-DQA1	VAR_033403	p.Thr49Ser	P01909	23	217	O	N-terminal
P01909	56	57	HLA-DQA1	VAR_014604	p.Gln57Glu	P01909	23	217	O	N-terminal
P01909	62	63	HLA-DQA1	VAR_060496	p.Gly63Glu	P01909	23	217	O	N-terminal
P01909	63	64	HLA-DQA1	VAR_050383	p.Arg64Lys	P01909	23	217	O	N-terminal
P01909	66	67	HLA-DQA1	VAR_060497	p.Thr67Ala	P01909	23	217	O	N-terminal
P01909	67	68	HLA-DQA1	VAR_060498	p.Val68Ala	P01909	23	217	O	N-terminal
P01909	69	70	HLA-DQA1	VAR_060501	p.Cys70Arg	P01909	23	217	O	N-terminal
P01909	69	70	HLA-DQA1	VAR_033404	p.Cys70Tyr	P01909	23	217	O	N-terminal
P01909	69	70	HLA-DQA1	VAR_060499	p.Cys70Lys	P01909	23	217	O	N-terminal
P01909	69	70	HLA-DQA1	VAR_060500	p.Cys70Gln	P01909	23	217	O	N-terminal
P01909	70	71	HLA-DQA1	VAR_060502	p.Leu71Trp	P01909	23	217	O	N-terminal
P01909	72	73	HLA-DQA1	VAR_060503	p.Val73Glu	P01909	23	217	O	N-terminal
P01909	72	73	HLA-DQA1	VAR_033406	p.Val73Asp	P01909	23	217	O	N-terminal
P01909	72	73	HLA-DQA1	VAR_033405	p.Val73Leu	P01909	23	217	O	N-terminal
P01909	73	74	HLA-DQA1	VAR_060504	p.Leu74Phe	P01909	23	217	O	N-terminal
P01909	74	75	HLA-DQA1	VAR_060505	p.Arg75His	P01909	23	217	O	N-terminal
P01909	74	75	HLA-DQA1	VAR_060506	p.Arg75Ser	P01909	23	217	O	N-terminal
P01909	75	76	HLA-DQA1	VAR_060507	p.Gln76Lys	P01909	23	217	O	N-terminal
P01909	75	76	HLA-DQA1	VAR_060508	p.Gln76Arg	P01909	23	217	O	N-terminal
P01909	76	77	HLA-DQA1	VAR_060509	p.Phe77Leu	P01909	23	217	O	N-terminal
P01909	77	78	HLA-DQA1	VAR_033407	p.Arg78Ser	P01909	23	217	O	N-terminal
P01909	80	81	HLA-DQA1	VAR_060512	p.Pro81Arg	P01909	23	217	O	N-terminal
P01909	82	83	HLA-DQA1	VAR_060513	p.Phe83Gly	P01909	23	217	O	N-terminal
P01909	85	86	HLA-DQA1	VAR_033408	p.Thr86Arg	P01909	23	217	O	N-terminal
P01909	87	88	HLA-DQA1	VAR_033409	p.Ile88Met	P01909	23	217	O	N-terminal
P01909	90	91	HLA-DQA1	VAR_033410	p.Leu91Val	P01909	23	217	O	N-terminal
P01909	90	91	HLA-DQA1	VAR_060514	p.Leu91Ala	P01909	23	217	O	N-terminal
P01909	90	91	HLA-DQA1	VAR_060515	p.Leu91Thr	P01909	23	217	O	N-terminal
P01909	96	97	HLA-DQA1	VAR_060516	p.Ser97Ile	P01909	23	217	O	N-terminal
P01909	97	98	HLA-DQA1	VAR_060517	p.Leu98Met	P01909	23	217	O	N-terminal
P01909	97	98	HLA-DQA1	VAR_060518	p.Leu98Val	P01909	23	217	O	N-terminal
P01909	100	101	HLA-DQA1	VAR_060519	p.Arg101Cys	P01909	23	217	O	N-terminal
P01909	101	102	HLA-DQA1	VAR_050384	p.Ser102Tyr	P01909	23	217	O	N-terminal
P01909	123	124	HLA-DQA1	VAR_060520	p.Leu124Val	P01909	23	217	O	N-terminal
P01909	128	129	HLA-DQA1	VAR_050385	p.Ile129Thr	P01909	23	217	O	N-terminal
P01909	150	151	HLA-DQA1	VAR_050386	p.His151Gln	P01909	23	217	O	N-terminal
P01909	151	152	HLA-DQA1	VAR_060521	p.Ser152Ala	P01909	23	217	O	N-terminal
P01909	159	160	HLA-DQA1	VAR_060522	p.Thr160Ile	P01909	23	217	O	N-terminal
P01909	160	161	HLA-DQA1	VAR_060523	p.Ser161Arg	P01909	23	217	O	N-terminal
P01909	160	161	HLA-DQA1	VAR_060524	p.Ser161Ile	P01909	23	217	O	N-terminal
P01909	174	175	HLA-DQA1	VAR_060525	p.Tyr175His	P01909	23	217	O	N-terminal
P01909	177	178	HLA-DQA1	VAR_060526	p.Leu178Phe	P01909	23	217	O	N-terminal
P01909	181	182	HLA-DQA1	VAR_060527	p.Ala182Asp	P01909	23	217	O	N-terminal
P01909	181	182	HLA-DQA1	VAR_060528	p.Ala182Ser	P01909	23	217	O	N-terminal
P01909	182	183	HLA-DQA1	VAR_060529	p.Glu183Asp	P01909	23	217	O	N-terminal
P01909	184	185	HLA-DQA1	VAR_060530	p.Ser185Ile	P01909	23	217	O	N-terminal
P01909	196	197	HLA-DQA1	VAR_060531	p.Lys197Glu	P01909	23	217	O	N-terminal
P01909	196	197	HLA-DQA1	VAR_060532	p.Lys197Gln	P01909	23	217	O	N-terminal
P01909	208	209	HLA-DQA1	VAR_050387	p.Ala209Thr	P01909	23	217	O	N-terminal
P01909	220	221	HLA-DQA1	VAR_050388	p.Ala221Thr	P01909	217	239	M	Membrane
P01909	228	229	HLA-DQA1	VAR_033411	p.Val229Met	P01909	217	239	M	Membrane
P01909	229	230	HLA-DQA1	VAR_060533	p.Gly230Cys	P01909	217	239	M	Membrane
P01909	236	237	HLA-DQA1	VAR_033412	p.Phe237Leu	P01909	217	239	M	Membrane
P01909	239	240	HLA-DQA1	VAR_033413	p.Arg240Gln	P01909	239	254	I	C-terminal
P01920	34	35	HLA-DQB1	VAR_062688	p.Ser35Pro	P01920	32	232	O	N-terminal
P01920	40	41	HLA-DQB1	VAR_062689	p.Tyr41Phe	P01920	32	232	O	N-terminal
P01920	40	41	HLA-DQB1	VAR_062690	p.Tyr41Leu	P01920	32	232	O	N-terminal
P01920	42	43	HLA-DQB1	VAR_062691	p.Phe43Leu	P01920	32	232	O	N-terminal
P01920	44	45	HLA-DQB1	VAR_061472	p.Ala45Gly	P01920	32	232	O	N-terminal
P01920	45	46	HLA-DQB1	VAR_061473	p.Met46Leu	P01920	32	232	O	N-terminal
P01920	54	55	HLA-DQB1	VAR_062692	p.Arg55Leu	P01920	32	232	O	N-terminal
P01920	57	58	HLA-DQB1	VAR_062693	p.Tyr58Gly	P01920	32	232	O	N-terminal
P01920	57	58	HLA-DQB1	VAR_062694	p.Tyr58Leu	P01920	32	232	O	N-terminal
P01920	58	59	HLA-DQB1	VAR_062695	p.Val59Leu	P01920	32	232	O	N-terminal
P01920	59	60	HLA-DQB1	VAR_062696	p.Thr60Ser	P01920	32	232	O	N-terminal
P01920	61	62	HLA-DQB1	VAR_062697	p.Tyr62His	P01920	32	232	O	N-terminal
P01920	61	62	HLA-DQB1	VAR_062698	p.Tyr62Ser	P01920	32	232	O	N-terminal
P01920	68	69	HLA-DQB1	VAR_062699	p.Tyr69Asp	P01920	32	232	O	N-terminal
P01920	68	69	HLA-DQB1	VAR_062700	p.Tyr69Ile	P01920	32	232	O	N-terminal
P01920	69	70	HLA-DQB1	VAR_062701	p.Ala70Thr	P01920	32	232	O	N-terminal
P01920	69	70	HLA-DQB1	VAR_062702	p.Ala70Val	P01920	32	232	O	N-terminal
P01920	76	77	HLA-DQB1	VAR_062703	p.Glu77Gly	P01920	32	232	O	N-terminal
P01920	77	78	HLA-DQB1	VAR_062704	p.Val78Glu	P01920	32	232	O	N-terminal
P01920	78	79	HLA-DQB1	VAR_062705	p.Tyr79Phe	P01920	32	232	O	N-terminal
P01920	80	81	HLA-DQB1	VAR_062706	p.Ala81Val	P01920	32	232	O	N-terminal
P01920	83	84	HLA-DQB1	VAR_062707	p.Pro84Leu	P01920	32	232	O	N-terminal
P01920	84	85	HLA-DQB1	VAR_062708	p.Leu85Gln	P01920	32	232	O	N-terminal
P01920	86	87	HLA-DQB1	VAR_062711	p.Pro87Arg	P01920	32	232	O	N-terminal
P01920	86	87	HLA-DQB1	VAR_062710	p.Pro87Gln	P01920	32	232	O	N-terminal
P01920	86	87	HLA-DQB1	VAR_062709	p.Pro87Leu	P01920	32	232	O	N-terminal
P01920	87	88	HLA-DQB1	VAR_062712	p.Pro88Leu	P01920	32	232	O	N-terminal
P01920	88	89	HLA-DQB1	VAR_062713	p.Asp89Ala	P01920	32	232	O	N-terminal
P01920	88	89	HLA-DQB1	VAR_062714	p.Asp89Ser	P01920	32	232	O	N-terminal
P01920	88	89	HLA-DQB1	VAR_062715	p.Asp89Val	P01920	32	232	O	N-terminal
P01920	91	92	HLA-DQB1	VAR_062716	p.Tyr92Asn	P01920	32	232	O	N-terminal
P01920	93	94	HLA-DQB1	VAR_062717	p.Asn94Lys	P01920	32	232	O	N-terminal
P01920	94	95	HLA-DQB1	VAR_062718	p.Ser95Arg	P01920	32	232	O	N-terminal
P01920	97	98	HLA-DQB1	VAR_062719	p.Glu98Asp	P01920	32	232	O	N-terminal
P01920	98	99	HLA-DQB1	VAR_062720	p.Val99Asp	P01920	32	232	O	N-terminal
P01920	98	99	HLA-DQB1	VAR_062721	p.Val99Ile	P01920	32	232	O	N-terminal
P01920	101	102	HLA-DQB1	VAR_062722	p.Arg102Glu	P01920	32	232	O	N-terminal
P01920	101	102	HLA-DQB1	VAR_062723	p.Arg102Gly	P01920	32	232	O	N-terminal
P01920	102	103	HLA-DQB1	VAR_062724	p.Thr103Ala	P01920	32	232	O	N-terminal
P01920	102	103	HLA-DQB1	VAR_062725	p.Thr103Asp	P01920	32	232	O	N-terminal
P01920	102	103	HLA-DQB1	VAR_062726	p.Thr103Lys	P01920	32	232	O	N-terminal
P01920	105	106	HLA-DQB1	VAR_062727	p.Glu106Ala	P01920	32	232	O	N-terminal
P01920	105	106	HLA-DQB1	VAR_062728	p.Glu106Ser	P01920	32	232	O	N-terminal
P01920	106	107	HLA-DQB1	VAR_062729	p.Leu107Val	P01920	32	232	O	N-terminal
P01920	108	109	HLA-DQB1	VAR_062730	p.Thr109Arg	P01920	32	232	O	N-terminal
P01920	115	116	HLA-DQB1	VAR_062731	p.Gln116Glu	P01920	32	232	O	N-terminal
P01920	116	117	HLA-DQB1	VAR_062732	p.Leu117Val	P01920	32	232	O	N-terminal
P01920	117	118	HLA-DQB1	VAR_062733	p.Glu118Ala	P01920	32	232	O	N-terminal
P01920	117	118	HLA-DQB1	VAR_062734	p.Glu118Gly	P01920	32	232	O	N-terminal
P01920	118	119	HLA-DQB1	VAR_062735	p.Leu119Phe	P01920	32	232	O	N-terminal
P01920	118	119	HLA-DQB1	VAR_062736	p.Leu119Tyr	P01920	32	232	O	N-terminal
P01920	120	121	HLA-DQB1	VAR_062737	p.Thr121Gly	P01920	32	232	O	N-terminal
P01920	121	122	HLA-DQB1	VAR_062738	p.Thr122Ile	P01920	32	232	O	N-terminal
P01920	147	148	HLA-DQB1	VAR_056571	p.Val148Ile	P01920	32	232	O	N-terminal
P01920	156	157	HLA-DQB1	VAR_062739	p.Ala157Gly	P01920	32	232	O	N-terminal
P01920	156	157	HLA-DQB1	VAR_062740	p.Ala157Ser	P01920	32	232	O	N-terminal
P01920	157	158	HLA-DQB1	VAR_062741	p.Gln158His	P01920	32	232	O	N-terminal
P01920	161	162	HLA-DQB1	VAR_062742	p.Arg162Gln	P01920	32	232	O	N-terminal
P01920	164	165	HLA-DQB1	VAR_062743	p.Arg165Trp	P01920	32	232	O	N-terminal
P01920	164	165	HLA-DQB1	VAR_062744	p.Arg165Gln	P01920	32	232	O	N-terminal
P01920	166	167	HLA-DQB1	VAR_062745	p.Asp167Gly	P01920	32	232	O	N-terminal
P01920	167	168	HLA-DQB1	VAR_062746	p.Gln168Glu	P01920	32	232	O	N-terminal
P01920	171	172	HLA-DQB1	VAR_062747	p.Thr172Ala	P01920	32	232	O	N-terminal
P01920	193	194	HLA-DQB1	VAR_056572	p.Glu194Asp	P01920	32	232	O	N-terminal
P01920	196	197	HLA-DQB1	VAR_059522	p.Pro197Leu	P01920	32	232	O	N-terminal
P01920	198	199	HLA-DQB1	VAR_062748	p.His199Arg	P01920	32	232	O	N-terminal
P01920	201	202	HLA-DQB1	VAR_062750	p.Val202Ile	P01920	32	232	O	N-terminal
P01920	213	214	HLA-DQB1	VAR_062751	p.Asn214Ser	P01920	32	232	O	N-terminal
P01920	216	217	HLA-DQB1	VAR_062752	p.Thr217Ile	P01920	32	232	O	N-terminal
P01920	217	218	HLA-DQB1	VAR_062753	p.Val218Ala	P01920	32	232	O	N-terminal
P01920	228	229	HLA-DQB1	VAR_062754	p.Ser229Asn	P01920	32	232	O	N-terminal
P01920	234	235	HLA-DQB1	VAR_062755	p.Ile235Val	P01920	232	251	M	Membrane
P01920	251	252	HLA-DQB1	VAR_062756	p.His252Arg	P01920	251	261	I	C-terminal
P01920	252	253	HLA-DQB1	VAR_062757	p.His253Gln	P01920	251	261	I	C-terminal
P01920	255	256	HLA-DQB1	VAR_061474	p.Gln256Arg	P01920	251	261	I	C-terminal
P02708	382	383	CHRNA1	VAR_038600	p.Asp383Val	P02708	345	453	I	Loop3
P02724	19	20	GYPA	VAR_003190	p.Ser20Leu	P02724	19	91	O	N-terminal
P02724	22	23	GYPA	VAR_058912	p.Thr23Asn	P02724	19	91	O	N-terminal
P02724	23	24	GYPA	VAR_003191	p.Gly24Glu	P02724	19	91	O	N-terminal
P02724	23	24	GYPA	VAR_058913	p.Gly24Asp	P02724	19	91	O	N-terminal
P02724	45	46	GYPA	VAR_058914	p.Asp46Glu	P02724	19	91	O	N-terminal
P02724	46	47	GYPA	VAR_058916	p.Thr47Met	P02724	19	91	O	N-terminal
P02724	46	47	GYPA	VAR_058915	p.Thr47Lys	P02724	19	91	O	N-terminal
P02724	49	50	GYPA	VAR_058917	p.Arg50Trp	P02724	19	91	O	N-terminal
P02724	65	66	GYPA	VAR_058918	p.Ser66Tyr	P02724	19	91	O	N-terminal
P02724	72	73	GYPA	VAR_058919	p.Pro73Ser	P02724	19	91	O	N-terminal
P02724	75	76	GYPA	VAR_058920	p.Glu76Lys	P02724	19	91	O	N-terminal
P02724	76	77	GYPA	VAR_058921	p.Thr77Ile	P02724	19	91	O	N-terminal
P02724	77	78	GYPA	VAR_058922	p.Gly78Arg	P02724	19	91	O	N-terminal
P02724	81	82	GYPA	VAR_058923	p.Gln82Lys	P02724	19	91	O	N-terminal
P02724	83	84	GYPA	VAR_058924	p.Ala84Pro	P02724	19	91	O	N-terminal
P02730	26	27	SLC4A1	VAR_058035	p.Pro27His	P02730	0	407	I	N-terminal
P02730	37	38	SLC4A1	VAR_014612	p.Asp38Ala	P02730	0	407	I	N-terminal
P02730	39	40	SLC4A1	VAR_000798	p.Glu40Lys	P02730	0	407	I	N-terminal
P02730	44	45	SLC4A1	VAR_036693	p.Asp45Glu	P02730	0	407	I	N-terminal
P02730	55	56	SLC4A1	VAR_000799	p.Lys56Glu	P02730	0	407	I	N-terminal
P02730	67	68	SLC4A1	VAR_039290	p.Glu68Lys	P02730	0	407	I	N-terminal
P02730	71	72	SLC4A1	VAR_058036	p.Glu72Asp	P02730	0	407	I	N-terminal
P02730	72	73	SLC4A1	VAR_039291	p.Leu73Met	P02730	0	407	I	N-terminal
P02730	111	112	SLC4A1	VAR_014613	p.Arg112Ser	P02730	0	407	I	N-terminal
P02730	428	429	SLC4A1	VAR_058037	p.Glu429Asp	P02730	423	439	O	Loop1
P02730	431	432	SLC4A1	VAR_013788	p.Arg432Trp	P02730	423	439	O	Loop1
P02730	441	442	SLC4A1	VAR_014614	p.Ile442Phe	P02730	439	455	M	Membrane
P02730	479	480	SLC4A1	VAR_013790	p.Glu480Lys	P02730	474	490	O	Loop3
P02730	507	508	SLC4A1	VAR_025090	p.Glu508Lys	P02730	490	512	M	Membrane
P02730	547	548	SLC4A1	VAR_000803	p.Pro548Leu	P02730	538	568	O	Loop5
P02730	550	551	SLC4A1	VAR_013793	p.Lys551Asn	P02730	538	568	O	Loop5
P02730	551	552	SLC4A1	VAR_000804	p.Thr552Ile	P02730	538	568	O	Loop5
P02730	554	555	SLC4A1	VAR_013794	p.Tyr555His	P02730	538	568	O	Loop5
P02730	556	557	SLC4A1	VAR_000805	p.Val557Met	P02730	538	568	O	Loop5
P02730	560	561	SLC4A1	VAR_013795	p.Pro561Ser	P02730	538	568	O	Loop5
P02730	560	561	SLC4A1	VAR_058040	p.Pro561Ala	P02730	538	568	O	Loop5
P02730	564	565	SLC4A1	VAR_013796	p.Gly565Ala	P02730	538	568	O	Loop5
P02730	565	566	SLC4A1	VAR_013798	p.Pro566Ser	P02730	538	568	O	Loop5
P02730	565	566	SLC4A1	VAR_013797	p.Pro566Ala	P02730	538	568	O	Loop5
P02730	568	569	SLC4A1	VAR_013799	p.Asn569Lys	P02730	568	588	M	Membrane
P02730	585	586	SLC4A1	VAR_014615	p.Met586Leu	P02730	568	588	M	Membrane
P02730	645	646	SLC4A1	VAR_013800	p.Arg646Gln	P02730	624	660	O	Loop7
P02730	645	646	SLC4A1	VAR_013801	p.Arg646Trp	P02730	624	660	O	Loop7
P02730	655	656	SLC4A1	VAR_013802	p.Arg656Cys	P02730	624	660	O	Loop7
P02730	655	656	SLC4A1	VAR_013803	p.Arg656His	P02730	624	660	O	Loop7
P02730	657	658	SLC4A1	VAR_000806	p.Glu658Lys	P02730	624	660	O	Loop7
P02730	687	688	SLC4A1	VAR_014616	p.Ile688Val	P02730	680	703	I	Loop8
P02730	689	690	SLC4A1	VAR_014617	p.Ser690Gly	P02730	680	703	I	Loop8
P02730	831	832	SLC4A1	VAR_014618	p.Arg832His	P02730	802	835	I	Loop10
P02730	853	854	SLC4A1	VAR_000808	p.Pro854Leu	P02730	851	854	O	Loop11
P02730	861	862	SLC4A1	VAR_014619	p.Val862Ile	P02730	854	874	M	Membrane
P02786	141	142	TFRC	VAR_012737	p.Gly142Ser	P02786	86	760	O	C-terminal
P02786	211	212	TFRC	VAR_051806	p.Leu212Val	P02786	86	760	O	C-terminal
P02786	419	420	TFRC	VAR_051807	p.Gly420Ser	P02786	86	760	O	C-terminal
P02786	676	677	TFRC	VAR_051808	p.Arg677His	P02786	86	760	O	C-terminal
P03886	86	87	MT-ND1	VAR_011346	p.Thr87Ala	P03886	68	89	M	Membrane
P03886	167	168	MT-ND1	VAR_011347	p.Thr168Ala	P03886	160	170	I	Loop3
P03886	204	205	MT-ND1	VAR_008587	p.Ser205Pro	P03886	190	222	O	Loop4
P03886	254	255	MT-ND1	VAR_008588	p.Tyr255Cys	P03886	253	273	M	Membrane
P03886	276	277	MT-ND1	VAR_004752	p.Tyr277Cys	P03886	273	291	O	Loop6
P03886	287	288	MT-ND1	VAR_008589	p.Leu288Pro	P03886	273	291	O	Loop6
P03891	41	42	MT-ND2	VAR_008590	p.Pro42Leu	P03891	25	44	M	Membrane
P03891	42	43	MT-ND2	VAR_011348	p.Val43Ile	P03891	25	44	M	Membrane
P03891	56	57	MT-ND2	VAR_008591	p.Ile57Thr	P03891	44	58	I	Loop2
P03891	62	63	MT-ND2	VAR_008592	p.Gln63Arg	P03891	58	78	M	Membrane
P03891	68	69	MT-ND2	VAR_011349	p.Ile69Val	P03891	58	78	M	Membrane
P03891	87	88	MT-ND2	VAR_011350	p.Asn88Ser	P03891	78	92	O	Loop3
P03891	118	119	MT-ND2	VAR_008593	p.Thr119Ala	P03891	112	126	I	Loop4
P03891	147	148	MT-ND2	VAR_008594	p.Ser148Pro	P03891	145	148	O	Loop5
P03891	149	150	MT-ND2	VAR_008595	p.Asn150Ser	P03891	148	170	M	Membrane
P03891	158	159	MT-ND2	VAR_008596	p.Ile159Thr	P03891	148	170	M	Membrane
P03891	184	185	MT-ND2	VAR_008597	p.Thr185Ala	P03891	177	197	M	Membrane
P03891	236	237	MT-ND2	VAR_011351	p.Leu237Met	P03891	222	238	I	Loop8
P03891	264	265	MT-ND2	VAR_011352	p.Ala265Thr	P03891	258	274	O	Loop9
P03891	264	265	MT-ND2	VAR_011353	p.Ala265Val	P03891	258	274	O	Loop9
P03891	277	278	MT-ND2	VAR_011354	p.Ile278Thr	P03891	274	294	M	Membrane
P03891	324	325	MT-ND2	VAR_011355	p.Phe325Leu	P03891	324	346	M	Membrane
P03891	330	331	MT-ND2	VAR_004757	p.Ala331Thr	P03891	324	346	M	Membrane
P03891	332	333	MT-ND2	VAR_011356	p.Thr333Ala	P03891	324	346	M	Membrane
P03897	9	10	MT-ND3	VAR_008391	p.Asn10Asp	P03897	3	24	M	Membrane
P03897	52	53	MT-ND3	VAR_008598	p.Met53Val	P03897	24	54	I	Loop1
P03897	113	114	MT-ND3	VAR_008392	p.Thr114Ala	P03897	105	115	I	C-terminal
P03901	35	36	MT-ND4L	VAR_008605	p.Met36Ile	P03901	28	49	M	Membrane
P03901	56	57	MT-ND4L	VAR_008606	p.Asn57Ser	P03901	49	57	O	Loop2
P03901	60	61	MT-ND4L	VAR_008607	p.Ile61Thr	P03901	57	79	M	Membrane
P03905	78	79	MT-ND4	VAR_008599	p.Ala79Pro	P03905	60	80	M	Membrane
P03905	108	109	MT-ND4	VAR_008600	p.Thr109Pro	P03905	93	113	M	Membrane
P03905	131	132	MT-ND4	VAR_008601	p.Ile132Thr	P03905	115	135	M	Membrane
P03905	293	294	MT-ND4	VAR_008602	p.Met294Thr	P03905	284	304	M	Membrane
P03915	94	95	MT-ND5	VAR_008865	p.Phe95Ser	P03915	78	105	O	Loop2
P03915	98	99	MT-ND5	VAR_008866	p.Ser99Pro	P03915	78	105	O	Loop2
P03915	145	146	MT-ND5	VAR_008867	p.Gly146Asp	P03915	137	157	M	Membrane
P03915	159	160	MT-ND5	VAR_008868	p.Ala160Val	P03915	157	161	O	Loop4
P03915	164	165	MT-ND5	VAR_008869	p.Asn165Ser	P03915	161	181	M	Membrane
P03915	210	211	MT-ND5	VAR_011357	p.Thr211Pro	P03915	192	212	M	Membrane
P03915	256	257	MT-ND5	VAR_011358	p.Ile257Val	P03915	249	265	I	Loop7
P03915	303	304	MT-ND5	VAR_008870	p.Phe304Ser	P03915	293	314	M	Membrane
P03915	313	314	MT-ND5	VAR_011359	p.Met314Val	P03915	293	314	M	Membrane
P03915	330	331	MT-ND5	VAR_008871	p.Thr331Ala	P03915	323	343	M	Membrane
P03915	474	475	MT-ND5	VAR_008603	p.Ala475Thr	P03915	471	492	M	Membrane
P03915	502	503	MT-ND5	VAR_008872	p.Asp503Gly	P03915	492	506	O	Loop14
P03923	30	31	MT-ND6	VAR_014393	p.Val31Ala	P03923	25	47	M	Membrane
P03923	32	33	MT-ND6	VAR_014394	p.Ile33Val	P03923	25	47	M	Membrane
P03923	57	58	MT-ND6	VAR_014395	p.Ile58Val	P03923	52	73	M	Membrane
P03923	164	165	MT-ND6	VAR_008604	p.Tyr165Cys	P03923	147	168	M	Membrane
P03928	16	17	MT-ATP8	VAR_008563	p.Leu17Pro	P03928	6	26	M	Membrane
P03928	20	21	MT-ATP8	VAR_008564	p.Phe21Ser	P03928	6	26	M	Membrane
P03928	27	28	MT-ATP8	VAR_008565	p.Met28Thr	P03928	26	68	I	C-terminal
P04035	637	638	HMGCR	VAR_011954	p.Ile638Val	P04035	216	888	I	C-terminal
P04156	128	129	PRNP	VAR_006467	p.Met129Val	P04156	111	131	M	Membrane
P04156	170	171	PRNP	VAR_006468	p.Asn171Ser	P04156	131	231	I	Loop1
P04156	187	188	PRNP	VAR_008747	p.Thr188Arg	P04156	131	231	I	Loop1
P04156	218	219	PRNP	VAR_006477	p.Glu219Lys	P04156	131	231	I	Loop1
P04156	237	238	PRNP	VAR_008754	p.Pro238Ser	P04156	231	252	M	Membrane
P04229	32	33	HLA-DRB1	VAR_033380	p.Arg33Gln	P04229	29	229	O	N-terminal
P04229	32	33	HLA-DRB1	VAR_033379	p.Arg33Lys	P04229	29	229	O	N-terminal
P04229	38	39	HLA-DRB1	VAR_016740	p.Gln39Glu	P04229	29	229	O	N-terminal
P04229	65	66	HLA-DRB1	VAR_033381	p.Ser66Tyr	P04229	29	229	O	N-terminal
P04229	73	74	HLA-DRB1	VAR_016741	p.Gly74Arg	P04229	29	229	O	N-terminal
P04229	75	76	HLA-DRB1	VAR_033382	p.Tyr76Phe	P04229	29	229	O	N-terminal
P04229	88	89	HLA-DRB1	VAR_033383	p.Tyr89Ser	P04229	29	229	O	N-terminal
P04229	95	96	HLA-DRB1	VAR_016710	p.Leu96Ile	P04229	29	229	O	N-terminal
P04229	98	99	HLA-DRB1	VAR_033385	p.Gln99His	P04229	29	229	O	N-terminal
P04229	98	99	HLA-DRB1	VAR_033384	p.Gln99Glu	P04229	29	229	O	N-terminal
P04229	98	99	HLA-DRB1	VAR_016711	p.Gln99Asp	P04229	29	229	O	N-terminal
P04229	99	100	HLA-DRB1	VAR_016742	p.Arg100Ala	P04229	29	229	O	N-terminal
P04229	99	100	HLA-DRB1	VAR_016712	p.Arg100Glu	P04229	29	229	O	N-terminal
P04229	101	102	HLA-DRB1	VAR_033386	p.Ala102Gly	P04229	29	229	O	N-terminal
P04229	102	103	HLA-DRB1	VAR_033387	p.Ala103Glu	P04229	29	229	O	N-terminal
P04229	105	106	HLA-DRB1	VAR_016713	p.Thr106Asn	P04229	29	229	O	N-terminal
P04229	106	107	HLA-DRB1	VAR_033388	p.Tyr107His	P04229	29	229	O	N-terminal
P04229	113	114	HLA-DRB1	VAR_016714	p.Val114Ala	P04229	29	229	O	N-terminal
P04229	114	115	HLA-DRB1	VAR_016715	p.Gly115Val	P04229	29	229	O	N-terminal
P04229	163	164	HLA-DRB1	VAR_033389	p.Gly164Asp	P04229	29	229	O	N-terminal
P04229	168	169	HLA-DRB1	VAR_033390	p.Ala169Thr	P04229	29	229	O	N-terminal
P04229	170	171	HLA-DRB1	VAR_033391	p.Val171Met	P04229	29	229	O	N-terminal
P04229	177	178	HLA-DRB1	VAR_033392	p.Gln178His	P04229	29	229	O	N-terminal
P04229	194	195	HLA-DRB1	VAR_033393	p.Arg195Gln	P04229	29	229	O	N-terminal
P04229	209	210	HLA-DRB1	VAR_033394	p.Thr210Ile	P04229	29	229	O	N-terminal
P04229	235	236	HLA-DRB1	VAR_033395	p.Val236Met	P04229	229	248	M	Membrane
P04229	252	253	HLA-DRB1	VAR_016716	p.Gln253Glu	P04229	248	266	I	C-terminal
P04229	261	262	HLA-DRB1	VAR_056528	p.Thr262Arg	P04229	248	266	I	C-terminal
P04440	29	30	HLA-DPB1	VAR_060629	p.Arg30Pro	P04440	28	225	O	N-terminal
P04440	30	31	HLA-DPB1	VAR_060630	p.Ala31Leu	P04440	28	225	O	N-terminal
P04440	31	32	HLA-DPB1	VAR_060631	p.Thr32Pro	P04440	28	225	O	N-terminal
P04440	32	33	HLA-DPB1	VAR_060632	p.Pro33Ala	P04440	28	225	O	N-terminal
P04440	36	37	HLA-DPB1	VAR_060633	p.Leu37Val	P04440	28	225	O	N-terminal
P04440	37	38	HLA-DPB1	VAR_033433	p.Phe38Tyr	P04440	28	225	O	N-terminal
P04440	37	38	HLA-DPB1	VAR_060634	p.Phe38His	P04440	28	225	O	N-terminal
P04440	37	38	HLA-DPB1	VAR_060635	p.Phe38Asp	P04440	28	225	O	N-terminal
P04440	37	38	HLA-DPB1	VAR_060636	p.Phe38Leu	P04440	28	225	O	N-terminal
P04440	39	40	HLA-DPB1	VAR_033434	p.Gly40Val	P04440	28	225	O	N-terminal
P04440	39	40	HLA-DPB1	VAR_060637	p.Gly40Leu	P04440	28	225	O	N-terminal
P04440	40	41	HLA-DPB1	VAR_060638	p.Arg41Leu	P04440	28	225	O	N-terminal
P04440	43	44	HLA-DPB1	VAR_060639	p.Cys44Gly	P04440	28	225	O	N-terminal
P04440	45	46	HLA-DPB1	VAR_060640	p.Ala46Pro	P04440	28	225	O	N-terminal
P04440	45	46	HLA-DPB1	VAR_060641	p.Ala46Thr	P04440	28	225	O	N-terminal
P04440	56	57	HLA-DPB1	VAR_060642	p.Tyr57Asp	P04440	28	225	O	N-terminal
P04440	60	61	HLA-DPB1	VAR_060643	p.Arg61Pro	P04440	28	225	O	N-terminal
P04440	61	62	HLA-DPB1	VAR_033435	p.Glu62Gln	P04440	28	225	O	N-terminal
P04440	63	64	HLA-DPB1	VAR_033436	p.Phe64Tyr	P04440	28	225	O	N-terminal
P04440	63	64	HLA-DPB1	VAR_060644	p.Phe64Leu	P04440	28	225	O	N-terminal
P04440	64	65	HLA-DPB1	VAR_033437	p.Ala65Val	P04440	28	225	O	N-terminal
P04440	67	68	HLA-DPB1	VAR_060645	p.Asp68Tyr	P04440	28	225	O	N-terminal
P04440	71	72	HLA-DPB1	VAR_060646	p.Gly72Trp	P04440	28	225	O	N-terminal
P04440	83	84	HLA-DPB1	VAR_054662	p.Ala84Asp	P04440	28	225	O	N-terminal
P04440	83	84	HLA-DPB1	VAR_059511	p.Ala84Val	P04440	28	225	O	N-terminal
P04440	83	84	HLA-DPB1	VAR_060647	p.Ala84Glu	P04440	28	225	O	N-terminal
P04440	84	85	HLA-DPB1	VAR_033438	p.Ala85Glu	P04440	28	225	O	N-terminal
P04440	85	86	HLA-DPB1	VAR_060648	p.Glu86Val	P04440	28	225	O	N-terminal
P04440	85	86	HLA-DPB1	VAR_033439	p.Glu86Asp	P04440	28	225	O	N-terminal
P04440	88	89	HLA-DPB1	VAR_060649	p.Asn89His	P04440	28	225	O	N-terminal
P04440	92	93	HLA-DPB1	VAR_060650	p.Asp93His	P04440	28	225	O	N-terminal
P04440	93	94	HLA-DPB1	VAR_059512	p.Ile94Phe	P04440	28	225	O	N-terminal
P04440	93	94	HLA-DPB1	VAR_059513	p.Ile94Leu	P04440	28	225	O	N-terminal
P04440	93	94	HLA-DPB1	VAR_060651	p.Ile94Asn	P04440	28	225	O	N-terminal
P04440	97	98	HLA-DPB1	VAR_033440	p.Lys98Glu	P04440	28	225	O	N-terminal
P04440	97	98	HLA-DPB1	VAR_033441	p.Lys98Arg	P04440	28	225	O	N-terminal
P04440	98	99	HLA-DPB1	VAR_060652	p.Arg99Trp	P04440	28	225	O	N-terminal
P04440	100	101	HLA-DPB1	VAR_060653	p.Val101Leu	P04440	28	225	O	N-terminal
P04440	101	102	HLA-DPB1	VAR_060654	p.Pro102Leu	P04440	28	225	O	N-terminal
P04440	104	105	HLA-DPB1	VAR_033442	p.Met105Val	P04440	28	225	O	N-terminal
P04440	104	105	HLA-DPB1	VAR_033443	p.Met105Ile	P04440	28	225	O	N-terminal
P04440	112	113	HLA-DPB1	VAR_060655	p.Gly113Asn	P04440	28	225	O	N-terminal
P04440	112	113	HLA-DPB1	VAR_060656	p.Gly113Val	P04440	28	225	O	N-terminal
P04440	112	113	HLA-DPB1	VAR_060657	p.Gly113Asp	P04440	28	225	O	N-terminal
P04440	113	114	HLA-DPB1	VAR_033444	p.Gly114Glu	P04440	28	225	O	N-terminal
P04440	114	115	HLA-DPB1	VAR_033445	p.Pro115Ala	P04440	28	225	O	N-terminal
P04440	115	116	HLA-DPB1	VAR_033446	p.Met116Val	P04440	28	225	O	N-terminal
P04440	119	120	HLA-DPB1	VAR_060658	p.Arg120His	P04440	28	225	O	N-terminal
P04440	124	125	HLA-DPB1	VAR_060659	p.Arg125Lys	P04440	28	225	O	N-terminal
P04440	198	199	HLA-DPB1	VAR_060660	p.Thr199Ile	P04440	28	225	O	N-terminal
P04440	206	207	HLA-DPB1	VAR_033447	p.Leu207Met	P04440	28	225	O	N-terminal
P04440	222	223	HLA-DPB1	VAR_050393	p.Arg223Gln	P04440	28	225	O	N-terminal
P04440	233	234	HLA-DPB1	VAR_050394	p.Val234Met	P04440	225	246	M	Membrane
P04440	243	244	HLA-DPB1	VAR_033448	p.Ile244Thr	P04440	225	246	M	Membrane
P04626	451	452	ERBB2	VAR_016317	p.Trp452Cys	P04626	22	651	O	N-terminal
P04626	653	654	ERBB2	VAR_004077	p.Ile654Val	P04626	651	674	M	Membrane
P04626	654	655	ERBB2	VAR_004078	p.Ile655Val	P04626	651	674	M	Membrane
P04626	767	768	ERBB2	VAR_042097	p.Leu768Ser	P04626	674	1255	I	C-terminal
P04626	1169	1170	ERBB2	VAR_016318	p.Pro1170Ala	P04626	674	1255	I	C-terminal
P04626	1215	1216	ERBB2	VAR_042100	p.Ala1216Asp	P04626	674	1255	I	C-terminal
P04629	79	80	NTRK1	VAR_041461	p.Gln80Arg	P04629	32	416	O	N-terminal
P04629	84	85	NTRK1	VAR_009623	p.Arg85Ser	P04629	32	416	O	N-terminal
P04629	236	237	NTRK1	VAR_041463	p.Thr237Met	P04629	32	416	O	N-terminal
P04629	237	238	NTRK1	VAR_041464	p.Val238Gly	P04629	32	416	O	N-terminal
P04629	259	260	NTRK1	VAR_041465	p.Arg260Gly	P04629	32	416	O	N-terminal
P04629	443	444	NTRK1	VAR_041466	p.Arg444Gln	P04629	439	796	I	C-terminal
P04629	451	452	NTRK1	VAR_041467	p.Arg452Cys	P04629	439	796	I	C-terminal
P04629	565	566	NTRK1	VAR_041468	p.Met566Thr	P04629	439	796	I	C-terminal
P04629	603	604	NTRK1	VAR_009628	p.His604Tyr	P04629	439	796	I	C-terminal
P04629	612	613	NTRK1	VAR_009629	p.Gly613Val	P04629	439	796	I	C-terminal
P04629	779	780	NTRK1	VAR_009636	p.Arg780Gln	P04629	439	796	I	C-terminal
P04629	789	790	NTRK1	VAR_041469	p.Val790Ile	P04629	439	796	I	C-terminal
P04798	44	45	CYP1A1	VAR_023194	p.Gly45Asp	P04798	25	512	I	C-terminal
P04798	65	66	CYP1A1	VAR_033817	p.Met66Val	P04798	25	512	I	C-terminal
P04798	77	78	CYP1A1	VAR_023195	p.Ile78Thr	P04798	25	512	I	C-terminal
P04798	92	93	CYP1A1	VAR_024706	p.Arg93Trp	P04798	25	512	I	C-terminal
P04798	172	173	CYP1A1	VAR_024707	p.Thr173Arg	P04798	25	512	I	C-terminal
P04798	278	279	CYP1A1	VAR_009280	p.Arg279Trp	P04798	25	512	I	C-terminal
P04798	285	286	CYP1A1	VAR_020122	p.Ile286Thr	P04798	25	512	I	C-terminal
P04798	330	331	CYP1A1	VAR_016937	p.Met331Ile	P04798	25	512	I	C-terminal
P04798	447	448	CYP1A1	VAR_016938	p.Ile448Asn	P04798	25	512	I	C-terminal
P04798	460	461	CYP1A1	VAR_008342	p.Thr461Asn	P04798	25	512	I	C-terminal
P04798	461	462	CYP1A1	VAR_001243	p.Ile462Val	P04798	25	512	I	C-terminal
P04798	463	464	CYP1A1	VAR_016939	p.Arg464Cys	P04798	25	512	I	C-terminal
P04798	463	464	CYP1A1	VAR_016940	p.Arg464Ser	P04798	25	512	I	C-terminal
P04798	469	470	CYP1A1	VAR_033818	p.Phe470Val	P04798	25	512	I	C-terminal
P04798	476	477	CYP1A1	VAR_016941	p.Arg477Trp	P04798	25	512	I	C-terminal
P04798	481	482	CYP1A1	VAR_024708	p.Val482Met	P04798	25	512	I	C-terminal
P04798	491	492	CYP1A1	VAR_016942	p.Pro492Arg	P04798	25	512	I	C-terminal
P04839	363	364	CYBB	VAR_025620	p.Gly364Arg	P04839	224	570	O	C-terminal
P04839	471	472	CYBB	VAR_047274	p.Gly472Ser	P04839	224	570	O	C-terminal
P04839	516	517	CYBB	VAR_025624	p.Asp517Glu	P04839	224	570	O	C-terminal
P04844	596	597	RPN2	VAR_054040	p.Leu597Phe	P04844	561	631	I	C-terminal
P04920	25	26	SLC4A2	VAR_025168	p.Gly26Glu	P04920	0	707	O	N-terminal
P04920	201	202	SLC4A2	VAR_025169	p.Glu202Val	P04920	0	707	O	N-terminal
P04920	207	208	SLC4A2	VAR_048349	p.Ser208Thr	P04920	0	707	O	N-terminal
P04920	310	311	SLC4A2	VAR_025170	p.Arg311Trp	P04920	0	707	O	N-terminal
P04920	1203	1204	SLC4A2	VAR_025171	p.Leu1204Phe	P04920	1184	1204	M	Membrane
P04921	7	8	GYPC	VAR_003193	p.Asn8Ser	P04921	0	59	O	N-terminal
P04921	13	14	GYPC	VAR_003194	p.Leu14Phe	P04921	0	59	O	N-terminal
P04921	22	23	GYPC	VAR_003195	p.Ala23Ser	P04921	0	59	O	N-terminal
P04921	123	124	GYPC	VAR_021342	p.Lys124Glu	P04921	81	128	I	C-terminal
P05023	46	47	ATP1A1	VAR_048374	p.Ser47Ile	P05023	0	99	I	N-terminal
P05067	500	501	APP	VAR_022315	p.Glu501Lys	P05067	17	701	O	N-terminal
P05106	58	59	ITGB3	VAR_003993	p.Leu59Pro	P05106	26	717	O	N-terminal
P05106	65	66	ITGB3	VAR_049633	p.Leu66Arg	P05106	26	717	O	N-terminal
P05106	168	169	ITGB3	VAR_003994	p.Arg169Gln	P05106	26	717	O	N-terminal
P05106	432	433	ITGB3	VAR_003995	p.Pro433Ala	P05106	26	717	O	N-terminal
P05106	452	453	ITGB3	VAR_014178	p.Val453Ile	P05106	26	717	O	N-terminal
P05106	514	515	ITGB3	VAR_003996	p.Arg515Gln	P05106	26	717	O	N-terminal
P05106	661	662	ITGB3	VAR_003997	p.Arg662Cys	P05106	26	717	O	N-terminal
P05107	353	354	ITGB2	VAR_030035	p.Gln354His	P05107	22	701	O	N-terminal
P05141	110	111	SLC25A5	VAR_030039	p.Leu111Arg	P05141	109	137	M	Membrane
P05177	17	18	CYP1A2	VAR_023196	p.Ser18Cys	P05177	6	28	M	Membrane
P05177	20	21	CYP1A2	VAR_008349	p.Phe21Leu	P05177	6	28	M	Membrane
P05177	41	42	CYP1A2	VAR_025182	p.Pro42Arg	P05177	28	515	I	C-terminal
P05177	72	73	CYP1A2	VAR_025183	p.Gly73Arg	P05177	28	515	I	C-terminal
P05177	82	83	CYP1A2	VAR_020848	p.Thr83Met	P05177	28	515	I	C-terminal
P05177	103	104	CYP1A2	VAR_025184	p.Asp104Asn	P05177	28	515	I	C-terminal
P05177	110	111	CYP1A2	VAR_025185	p.Leu111Phe	P05177	28	515	I	C-terminal
P05177	167	168	CYP1A2	VAR_020849	p.Glu168Gln	P05177	28	515	I	C-terminal
P05177	185	186	CYP1A2	VAR_020850	p.Phe186Leu	P05177	28	515	I	C-terminal
P05177	204	205	CYP1A2	VAR_025186	p.Phe205Val	P05177	28	515	I	C-terminal
P05177	211	212	CYP1A2	VAR_020851	p.Ser212Cys	P05177	28	515	I	C-terminal
P05177	280	281	CYP1A2	VAR_025187	p.Arg281Trp	P05177	28	515	I	C-terminal
P05177	297	298	CYP1A2	VAR_024709	p.Ser298Arg	P05177	28	515	I	C-terminal
P05177	298	299	CYP1A2	VAR_020852	p.Gly299Ser	P05177	28	515	I	C-terminal
P05177	313	314	CYP1A2	VAR_024710	p.Ile314Val	P05177	28	515	I	C-terminal
P05177	347	348	CYP1A2	VAR_020793	p.Asp348Asn	P05177	28	515	I	C-terminal
P05177	376	377	CYP1A2	VAR_025188	p.Arg377Gln	P05177	28	515	I	C-terminal
P05177	385	386	CYP1A2	VAR_020794	p.Ile386Phe	P05177	28	515	I	C-terminal
P05177	405	406	CYP1A2	VAR_020795	p.Cys406Tyr	P05177	28	515	I	C-terminal
P05177	430	431	CYP1A2	VAR_020796	p.Arg431Trp	P05177	28	515	I	C-terminal
P05177	437	438	CYP1A2	VAR_020853	p.Thr438Ile	P05177	28	515	I	C-terminal
P05177	455	456	CYP1A2	VAR_025189	p.Arg456His	P05177	28	515	I	C-terminal
P05177	456	457	CYP1A2	VAR_055563	p.Arg457Trp	P05177	28	515	I	C-terminal
P05362	33	34	ICAM1	VAR_049879	p.Ser34Cys	P05362	27	480	O	N-terminal
P05362	55	56	ICAM1	VAR_010204	p.Lys56Met	P05362	27	480	O	N-terminal
P05362	154	155	ICAM1	VAR_014651	p.Lys155Asn	P05362	27	480	O	N-terminal
P05362	240	241	ICAM1	VAR_014186	p.Gly241Arg	P05362	27	480	O	N-terminal
P05362	314	315	ICAM1	VAR_014652	p.Val315Met	P05362	27	480	O	N-terminal
P05362	351	352	ICAM1	VAR_014653	p.Pro352Leu	P05362	27	480	O	N-terminal
P05362	396	397	ICAM1	VAR_014654	p.Arg397Gln	P05362	27	480	O	N-terminal
P05362	468	469	ICAM1	VAR_014187	p.Lys469Glu	P05362	27	480	O	N-terminal
P05362	477	478	ICAM1	VAR_016267	p.Arg478Trp	P05362	27	480	O	N-terminal
P05538	160	161	HLA-DQB2	VAR_069445	p.Arg161Gln	P05538	32	231	O	N-terminal
P05538	231	232	HLA-DQB2	VAR_069446	p.Ser232Gly	P05538	231	250	M	Membrane
P05538	233	234	HLA-DQB2	VAR_069447	p.Ile234Val	P05538	231	250	M	Membrane
P06028	21	22	GYPB	VAR_047948	p.Thr22Ser	P06028	19	60	O	N-terminal
P06028	47	48	GYPB	VAR_003192	p.Thr48Met	P06028	19	60	O	N-terminal
P06028	53	54	GYPB	VAR_047949	p.Arg54His	P06028	19	60	O	N-terminal
P06028	57	58	GYPB	VAR_047950	p.Pro58Arg	P06028	19	60	O	N-terminal
P06028	83	84	GYPB	VAR_030785	p.Ser84Thr	P06028	82	91	I	C-terminal
P06126	21	22	CD1A	VAR_062522	p.Lys22Asn	P06126	16	299	O	N-terminal
P06126	29	30	CD1A	VAR_010209	p.Thr30Ile	P06126	16	299	O	N-terminal
P06126	67	68	CD1A	VAR_010210	p.Cys68Trp	P06126	16	299	O	N-terminal
P06127	223	224	CD5	VAR_020411	p.Pro224Leu	P06127	24	379	O	N-terminal
P06127	460	461	CD5	VAR_024649	p.His461Arg	P06127	402	495	I	C-terminal
P06127	470	471	CD5	VAR_058203	p.Ala471Val	P06127	402	495	I	C-terminal
P06133	39	40	UGT2B4	VAR_060713	p.Lys40Asn	P06133	23	492	O	N-terminal
P06133	77	78	UGT2B4	VAR_060714	p.Pro78Thr	P06133	23	492	O	N-terminal
P06133	79	80	UGT2B4	VAR_060715	p.Ser80Pro	P06133	23	492	O	N-terminal
P06133	108	109	UGT2B4	VAR_011328	p.Phe109Leu	P06133	23	492	O	N-terminal
P06133	276	277	UGT2B4	VAR_060716	p.Val277Ile	P06133	23	492	O	N-terminal
P06133	395	396	UGT2B4	VAR_011329	p.Phe396Leu	P06133	23	492	O	N-terminal
P06133	457	458	UGT2B4	VAR_007712	p.Asp458Glu	P06133	23	492	O	N-terminal
P06133	510	511	UGT2B4	VAR_060717	p.Cys511Arg	P06133	492	515	M	Membrane
P06213	170	171	INSR	VAR_058396	p.Tyr171His	P06213	27	958	O	N-terminal
P06213	447	448	INSR	VAR_015915	p.Ile448Thr	P06213	27	958	O	N-terminal
P06213	491	492	INSR	VAR_015916	p.Gln492Lys	P06213	27	958	O	N-terminal
P06213	694	695	INSR	VAR_041430	p.Gln695Arg	P06213	27	958	O	N-terminal
P06213	810	811	INSR	VAR_041431	p.Gly811Ser	P06213	27	958	O	N-terminal
P06213	829	830	INSR	VAR_055986	p.Pro830Leu	P06213	27	958	O	N-terminal
P06213	1011	1012	INSR	VAR_004091	p.Val1012Met	P06213	979	1382	I	C-terminal
P06213	1022	1023	INSR	VAR_015922	p.Ile1023Phe	P06213	979	1382	I	C-terminal
P06213	1064	1065	INSR	VAR_041432	p.Leu1065Val	P06213	979	1382	I	C-terminal
P06213	1281	1282	INSR	VAR_041433	p.Thr1282Ala	P06213	979	1382	I	C-terminal
P06213	1360	1361	INSR	VAR_015933	p.Tyr1361Cys	P06213	979	1382	I	C-terminal
P06340	98	99	HLA-DOA	VAR_058126	p.Leu99Val	P06340	18	219	O	Loop1
P06340	104	105	HLA-DOA	VAR_058127	p.Arg105Cys	P06340	18	219	O	Loop1
P06729	265	266	CD2	VAR_017104	p.His266Gln	P06729	233	351	I	C-terminal
P06729	338	339	CD2	VAR_033608	p.His339Asn	P06729	233	351	I	C-terminal
P06731	79	80	CEACAM5	VAR_061310	p.Ile80Val	P06731	34	681	O	N-terminal
P06731	82	83	CEACAM5	VAR_061311	p.Val83Ala	P06731	34	681	O	N-terminal
P06731	136	137	CEACAM5	VAR_056028	p.Gln137Pro	P06731	34	681	O	N-terminal
P06731	339	340	CEACAM5	VAR_031091	p.Ala340Asp	P06731	34	681	O	N-terminal
P06731	397	398	CEACAM5	VAR_024493	p.Lys398Glu	P06731	34	681	O	N-terminal
P06731	663	664	CEACAM5	VAR_031092	p.Arg664Ser	P06731	34	681	O	N-terminal
P06731	677	678	CEACAM5	VAR_056029	p.Gly678Arg	P06731	34	681	O	N-terminal
P06734	61	62	FCER2	VAR_035387	p.Arg62Trp	P06734	43	321	O	C-terminal
P06734	283	284	FCER2	VAR_035388	p.Arg284Gln	P06734	43	321	O	C-terminal
P06734	315	316	FCER2	VAR_069800	p.Ser316Phe	P06734	43	321	O	C-terminal
P06756	404	405	ITGAV	VAR_024289	p.Ile405Val	P06756	30	990	O	N-terminal
P06756	547	548	ITGAV	VAR_055970	p.Ser548Ala	P06756	30	990	O	N-terminal
P06756	782	783	ITGAV	VAR_031547	p.Val783Ile	P06756	30	990	O	N-terminal
P07202	256	257	TPO	VAR_006057	p.Ala257Ser	P07202	14	483	O	N-terminal
P07202	372	373	TPO	VAR_006058	p.Ala373Ser	P07202	14	483	O	N-terminal
P07202	397	398	TPO	VAR_006059	p.Ser398Thr	P07202	14	483	O	N-terminal
P07202	617	618	TPO	VAR_027232	p.Val618Met	P07202	499	848	I	Loop1
P07202	705	706	TPO	VAR_027233	p.Met706Val	P07202	499	848	I	Loop1
P07202	724	725	TPO	VAR_006061	p.Thr725Pro	P07202	499	848	I	Loop1
P07202	792	793	TPO	VAR_027234	p.Leu793Pro	P07202	499	848	I	Loop1
P07202	845	846	TPO	VAR_027236	p.Arg846Trp	P07202	499	848	I	Loop1
P07202	846	847	TPO	VAR_027237	p.Val847Ala	P07202	499	848	I	Loop1
P07204	78	79	THBD	VAR_011369	p.Gly79Ala	P07204	18	516	O	N-terminal
P07204	161	162	THBD	VAR_049011	p.Ala162Pro	P07204	18	516	O	N-terminal
P07204	472	473	THBD	VAR_011370	p.Ala473Val	P07204	18	516	O	N-terminal
P07307	84	85	ASGR2	VAR_068747	p.Gly85Arg	P07307	77	311	O	C-terminal
P07333	31	32	CSF1R	VAR_042038	p.Val32Gly	P07333	19	516	O	N-terminal
P07333	244	245	CSF1R	VAR_061290	p.Ala245Ser	P07333	19	516	O	N-terminal
P07333	278	279	CSF1R	VAR_049718	p.Val279Met	P07333	19	516	O	N-terminal
P07333	361	362	CSF1R	VAR_042039	p.His362Arg	P07333	19	516	O	N-terminal
P07333	412	413	CSF1R	VAR_042040	p.Gly413Ser	P07333	19	516	O	N-terminal
P07333	535	536	CSF1R	VAR_042041	p.Leu536Val	P07333	516	538	M	Membrane
P07333	709	710	CSF1R	VAR_067399	p.Arg710His	P07333	538	972	I	C-terminal
P07333	746	747	CSF1R	VAR_067400	p.Gly747Arg	P07333	538	972	I	C-terminal
P07333	919	920	CSF1R	VAR_042043	p.Glu920Asp	P07333	538	972	I	C-terminal
P07333	920	921	CSF1R	VAR_042044	p.Arg921Gln	P07333	538	972	I	C-terminal
P07333	968	969	CSF1R	VAR_011953	p.Tyr969Cys	P07333	538	972	I	C-terminal
P07359	71	72	GP1BA	VAR_011909	p.Arg72His	P07359	16	530	O	N-terminal
P07359	85	86	GP1BA	VAR_013511	p.Leu86Phe	P07359	16	530	O	N-terminal
P07359	160	161	GP1BA	VAR_005257	p.Thr161Met	P07359	16	530	O	N-terminal
P07359	253	254	GP1BA	VAR_011910	p.Ala254Ser	P07359	16	530	O	N-terminal
P07510	148	149	CHRNG	VAR_030754	p.Ala149Thr	P07510	0	243	O	N-terminal
P07550	14	15	ADRB2	VAR_049373	p.Asn15Ser	P07550	0	35	O	N-terminal
P07550	15	16	ADRB2	VAR_003452	p.Gly16Arg	P07550	0	35	O	N-terminal
P07550	26	27	ADRB2	VAR_003453	p.Glu27Gln	P07550	0	35	O	N-terminal
P07550	33	34	ADRB2	VAR_003454	p.Val34Met	P07550	0	35	O	N-terminal
P07550	158	159	ADRB2	VAR_009124	p.Ile159Leu	P07550	150	171	M	Membrane
P07550	158	159	ADRB2	VAR_009125	p.Ile159Phe	P07550	150	171	M	Membrane
P07550	163	164	ADRB2	VAR_003455	p.Thr164Ile	P07550	150	171	M	Membrane
P07550	219	220	ADRB2	VAR_025101	p.Ser220Cys	P07550	198	220	M	Membrane
P07550	374	375	ADRB2	VAR_009394	p.Lys375Arg	P07550	327	413	I	C-terminal
P07686	120	121	HEXB	VAR_003248	p.Lys121Arg	P07686	37	222	O	Loop1
P07686	206	207	HEXB	VAR_003249	p.Ile207Val	P07686	37	222	O	Loop1
P07949	277	278	RET	VAR_041763	p.Thr278Asn	P07949	28	636	O	N-terminal
P07949	488	489	RET	VAR_018156	p.Asp489Asn	P07949	28	636	O	N-terminal
P07949	599	600	RET	VAR_008966	p.Arg600Gln	P07949	28	636	O	N-terminal
P07949	690	691	RET	VAR_006332	p.Gly691Ser	P07949	657	1114	I	C-terminal
P07949	748	749	RET	VAR_041765	p.Arg749Thr	P07949	657	1114	I	C-terminal
P07949	825	826	RET	VAR_041766	p.Tyr826Ser	P07949	657	1114	I	C-terminal
P07949	921	922	RET	VAR_009487	p.Ser922Tyr	P07949	657	1114	I	C-terminal
P07949	981	982	RET	VAR_006349	p.Arg982Cys	P07949	657	1114	I	C-terminal
P07949	1038	1039	RET	VAR_009488	p.Pro1039Gln	P07949	657	1114	I	C-terminal
P08069	387	388	IGF1R	VAR_018855	p.Val388Met	P08069	30	931	O	N-terminal
P08069	436	437	IGF1R	VAR_034893	p.Arg437His	P08069	30	931	O	N-terminal
P08069	510	511	IGF1R	VAR_034894	p.Arg511Gln	P08069	30	931	O	N-terminal
P08069	594	595	IGF1R	VAR_041425	p.Arg595His	P08069	30	931	O	N-terminal
P08069	604	605	IGF1R	VAR_018856	p.Arg605His	P08069	30	931	O	N-terminal
P08069	807	808	IGF1R	VAR_034896	p.His808Arg	P08069	30	931	O	N-terminal
P08069	827	828	IGF1R	VAR_034897	p.Ala828Thr	P08069	30	931	O	N-terminal
P08069	856	857	IGF1R	VAR_041426	p.Asn857Ser	P08069	30	931	O	N-terminal
P08069	1337	1338	IGF1R	VAR_041427	p.Ala1338Thr	P08069	957	1367	I	C-terminal
P08100	50	51	RHO	VAR_004775	p.Gly51Ala	P08100	40	63	M	Membrane
P08100	103	104	RHO	VAR_004785	p.Val104Ile	P08100	95	111	O	Loop2
P08138	204	205	NGFR	VAR_020010	p.Ser205Leu	P08138	29	251	O	N-terminal
P08183	16	17	ABCB1	VAR_022276	p.Phe17Leu	P08183	0	45	I	N-terminal
P08183	20	21	ABCB1	VAR_014704	p.Asn21Asp	P08183	0	45	I	N-terminal
P08183	43	44	ABCB1	VAR_055423	p.Asn44Ser	P08183	0	45	I	N-terminal
P08183	79	80	ABCB1	VAR_055424	p.Ala80Glu	P08183	69	118	O	Loop1
P08183	102	103	ABCB1	VAR_015001	p.Phe103Leu	P08183	69	118	O	Loop1
P08183	107	108	ABCB1	VAR_018351	p.Glu108Lys	P08183	69	118	O	Loop1
P08183	184	185	ABCB1	VAR_015002	p.Gly185Val	P08183	139	187	I	Loop2
P08183	260	261	ABCB1	VAR_055425	p.Ile261Val	P08183	236	293	I	Loop4
P08183	399	400	ABCB1	VAR_015003	p.Ser400Asn	P08183	354	711	I	Loop6
P08183	565	566	ABCB1	VAR_022277	p.Glu566Lys	P08183	354	711	I	Loop6
P08183	592	593	ABCB1	VAR_022278	p.Arg593Cys	P08183	354	711	I	Loop6
P08183	598	599	ABCB1	VAR_055426	p.Ala599Thr	P08183	354	711	I	Loop6
P08183	668	669	ABCB1	VAR_055427	p.Arg669Cys	P08183	354	711	I	Loop6
P08183	800	801	ABCB1	VAR_055428	p.Val801Met	P08183	777	831	I	Loop8
P08183	828	829	ABCB1	VAR_055429	p.Ile829Val	P08183	777	831	I	Loop8
P08183	835	836	ABCB1	VAR_022279	p.Ile836Val	P08183	831	851	M	Membrane
P08183	892	893	ABCB1	VAR_013361	p.Ser893Ala	P08183	879	934	I	Loop10
P08183	892	893	ABCB1	VAR_013362	p.Ser893Thr	P08183	879	934	I	Loop10
P08183	985	986	ABCB1	VAR_018352	p.Met986Val	P08183	976	995	M	Membrane
P08183	998	999	ABCB1	VAR_015004	p.Ala999Thr	P08183	995	1280	I	C-terminal
P08183	1050	1051	ABCB1	VAR_022280	p.Pro1051Ala	P08183	995	1280	I	C-terminal
P08183	1106	1107	ABCB1	VAR_015005	p.Gln1107Pro	P08183	995	1280	I	C-terminal
P08183	1140	1141	ABCB1	VAR_022281	p.Ser1141Thr	P08183	995	1280	I	C-terminal
P08183	1250	1251	ABCB1	VAR_018353	p.Val1251Ile	P08183	995	1280	I	C-terminal
P08247	1	2	SYP	VAR_062983	p.Leu2Gln	P08247	0	25	I	N-terminal
P08247	157	158	SYP	VAR_062984	p.Ser158Leu	P08247	139	159	M	Membrane
P08247	165	166	SYP	VAR_062985	p.Asp166Asn	P08247	159	202	O	Loop3
P08247	247	248	SYP	VAR_062987	p.Asp248Asn	P08247	223	313	I	C-terminal
P08247	292	293	SYP	VAR_062989	p.Gly293Ser	P08247	223	313	I	C-terminal
P08514	39	40	ITGA2B	VAR_014176	p.Thr40Ile	P08514	31	995	O	N-terminal
P08514	312	313	ITGA2B	VAR_054820	p.Gly313Ala	P08514	31	995	O	N-terminal
P08514	648	649	ITGA2B	VAR_054821	p.Val649Leu	P08514	31	995	O	N-terminal
P08514	873	874	ITGA2B	VAR_003983	p.Ile874Ser	P08514	31	995	O	N-terminal
P08514	967	968	ITGA2B	VAR_014177	p.Tyr968Asn	P08514	31	995	O	N-terminal
P08514	988	989	ITGA2B	VAR_030467	p.Ala989Thr	P08514	31	995	O	N-terminal
P08574	88	89	CYC1	VAR_013631	p.Leu89Val	P08574	84	290	O	N-terminal
P08575	190	191	PTPRC	VAR_036860	p.Thr191Ala	P08575	23	575	O	N-terminal
P08575	293	294	PTPRC	VAR_051763	p.Ile294Leu	P08575	23	575	O	N-terminal
P08575	420	421	PTPRC	VAR_051764	p.Thr421Ile	P08575	23	575	O	N-terminal
P08575	567	568	PTPRC	VAR_051765	p.His568Gln	P08575	23	575	O	N-terminal
P08575	1282	1283	PTPRC	VAR_020303	p.Ser1283Arg	P08575	596	1304	I	C-terminal
P08581	142	143	MET	VAR_041738	p.Arg143Gln	P08581	24	932	O	N-terminal
P08581	155	156	MET	VAR_041739	p.Ser156Leu	P08581	24	932	O	N-terminal
P08581	167	168	MET	VAR_041740	p.Glu168Asp	P08581	24	932	O	N-terminal
P08581	237	238	MET	VAR_032478	p.Leu238Ser	P08581	24	932	O	N-terminal
P08581	315	316	MET	VAR_032479	p.Ile316Met	P08581	24	932	O	N-terminal
P08581	319	320	MET	VAR_006285	p.Ala320Val	P08581	24	932	O	N-terminal
P08581	374	375	MET	VAR_032480	p.Asn375Ser	P08581	24	932	O	N-terminal
P08581	969	970	MET	VAR_032482	p.Arg970Cys	P08581	954	1390	I	C-terminal
P08581	991	992	MET	VAR_032484	p.Thr992Ile	P08581	954	1390	I	C-terminal
P08588	25	26	ADRB1	VAR_055909	p.Ala26Val	P08588	0	60	O	N-terminal
P08588	28	29	ADRB1	VAR_055910	p.Ala29Thr	P08588	0	60	O	N-terminal
P08588	30	31	ADRB1	VAR_055911	p.Arg31Gln	P08588	0	60	O	N-terminal
P08588	48	49	ADRB1	VAR_009879	p.Ser49Gly	P08588	0	60	O	N-terminal
P08588	388	389	ADRB1	VAR_009880	p.Arg389Gly	P08588	378	477	I	C-terminal
P08588	388	389	ADRB1	VAR_018742	p.Arg389Leu	P08588	378	477	I	C-terminal
P08588	398	399	ADRB1	VAR_055912	p.Arg399His	P08588	378	477	I	C-terminal
P08588	404	405	ADRB1	VAR_055913	p.His405Tyr	P08588	378	477	I	C-terminal
P08637	65	66	FCGR3A	VAR_008799	p.Leu66Arg	P08637	16	207	O	N-terminal
P08637	146	147	FCGR3A	VAR_058398	p.Gly147Asp	P08637	16	207	O	N-terminal
P08637	157	158	FCGR3A	VAR_058399	p.Tyr158His	P08637	16	207	O	N-terminal
P08637	175	176	FCGR3A	VAR_003960	p.Phe176Val	P08637	16	207	O	N-terminal
P08637	202	203	FCGR3A	VAR_058400	p.Phe203Ser	P08637	16	207	O	N-terminal
P08648	584	585	ITGA5	VAR_049631	p.Arg585Ile	P08648	41	995	O	N-terminal
P08684	14	15	CYP3A4	VAR_011597	p.Leu15Pro	P08684	6	26	M	Membrane
P08684	55	56	CYP3A4	VAR_011598	p.Gly56Asp	P08684	26	503	I	C-terminal
P08684	95	96	CYP3A4	VAR_037547	p.Lys96Glu	P08684	26	503	I	C-terminal
P08684	117	118	CYP3A4	VAR_011599	p.Ile118Val	P08684	26	503	I	C-terminal
P08684	129	130	CYP3A4	VAR_011600	p.Arg130Gln	P08684	26	503	I	C-terminal
P08684	161	162	CYP3A4	VAR_011601	p.Arg162Gln	P08684	26	503	I	C-terminal
P08684	169	170	CYP3A4	VAR_011602	p.Val170Ile	P08684	26	503	I	C-terminal
P08684	173	174	CYP3A4	VAR_011603	p.Asp174His	P08684	26	503	I	C-terminal
P08684	184	185	CYP3A4	VAR_011604	p.Thr185Ser	P08684	26	503	I	C-terminal
P08684	188	189	CYP3A4	VAR_014322	p.Phe189Ser	P08684	26	503	I	C-terminal
P08684	217	218	CYP3A4	VAR_011605	p.Pro218Arg	P08684	26	503	I	C-terminal
P08684	221	222	CYP3A4	VAR_008363	p.Ser222Pro	P08684	26	503	I	C-terminal
P08684	251	252	CYP3A4	VAR_037548	p.Ser252Ala	P08684	26	503	I	C-terminal
P08684	292	293	CYP3A4	VAR_014323	p.Leu293Pro	P08684	26	503	I	C-terminal
P08684	348	349	CYP3A4	VAR_037549	p.Thr349Asn	P08684	26	503	I	C-terminal
P08684	362	363	CYP3A4	VAR_011606	p.Thr363Met	P08684	26	503	I	C-terminal
P08684	372	373	CYP3A4	VAR_011607	p.Leu373Phe	P08684	26	503	I	C-terminal
P08684	415	416	CYP3A4	VAR_011608	p.Pro416Leu	P08684	26	503	I	C-terminal
P08684	430	431	CYP3A4	VAR_037550	p.Ile431Thr	P08684	26	503	I	C-terminal
P08684	444	445	CYP3A4	VAR_008364	p.Met445Thr	P08684	26	503	I	C-terminal
P08684	466	467	CYP3A4	VAR_014324	p.Pro467Ser	P08684	26	503	I	C-terminal
P08887	357	358	IL6R	VAR_021995	p.Asp358Ala	P08887	19	365	O	N-terminal
P08887	384	385	IL6R	VAR_049166	p.Val385Ile	P08887	365	386	M	Membrane
P08908	15	16	HTR1A	VAR_003446	p.Pro16Leu	P08908	0	39	O	N-terminal
P08908	21	22	HTR1A	VAR_011826	p.Gly22Ser	P08908	0	39	O	N-terminal
P08908	27	28	HTR1A	VAR_011827	p.Ile28Val	P08908	0	39	O	N-terminal
P08908	183	184	HTR1A	VAR_011828	p.Pro184Leu	P08908	173	193	O	Loop4
P08908	219	220	HTR1A	VAR_011829	p.Arg220Leu	P08908	213	347	I	Loop5
P08908	272	273	HTR1A	VAR_011830	p.Gly273Asp	P08908	213	347	I	Loop5
P08913	250	251	ADRA2A	VAR_014957	p.Asn251Lys	P08913	214	376	I	Loop5
P08913	400	401	ADRA2A	VAR_055908	p.Cys401Ser	P08913	392	409	O	Loop6
P08922	12	13	ROS1	VAR_041442	p.Asn13Ser	P08922	10	26	M	Membrane
P08922	125	126	ROS1	VAR_041443	p.Gly126Val	P08922	26	1861	O	Loop1
[truncated: 8,953 more rows]
