# Supplementary material for: Characterization of Disease-Associated Mutations in Human Transmembrane Proteins
Source: PLoS One. 2016 Mar 17;11(3):e0151760. doi: 10.1371/journal.pone.0151760 (PMC4795776; doi:10.1371/journal.pone.0151760)
Supplement: S2 File — Tables represent the observed (OBS) values, the average values of random sampling of hundred times (AVG), the standard deviation of the random sampling (STD) and the ratio of the observed minus average and standard deviation values ((OBS-AVG)/STD). (XLSX) [file pone.0151760.s002.xlsx]

## Sheet: inside
OBS	Ala	Arg	Asn	Asp	Cys	Gln	Glu	Gly	His	Ile	Leu	Lys	Met	Phe	Pro	Ser	Thr	Trp	Tyr	Val
Ala	0	0	0	18	0	0	8	24	0	0	0	0	0	0	21	23	113	0	0	98
Arg	0	0	0	0	96	164	0	49	150	2	25	41	2	0	10	32	9	68	0	0
Asn	0	0	0	16	0	0	0	0	9	7	0	24	0	0	0	68	10	0	5	0
Asp	6	0	54	0	0	0	37	20	18	0	0	0	0	0	0	0	0	0	14	4
Cys	0	39	0	0	0	0	0	4	0	0	0	0	0	5	0	19	0	4	24	0
Gln	0	58	0	0	0	0	22	0	34	0	6	12	0	0	6	0	0	1	0	0
Glu	13	0	0	38	0	20	0	25	0	0	0	63	0	0	0	0	0	0	0	6
Gly	26	56	0	34	7	0	27	0	0	0	0	0	0	0	0	62	0	4	0	19
His	0	46	7	3	0	19	0	0	0	0	4	0	0	0	6	0	0	0	23	0
Ile	0	1	9	0	0	0	0	0	0	0	11	1	21	7	0	3	37	0	0	90
Leu	0	16	0	0	0	9	0	0	4	10	0	0	17	27	31	13	0	2	0	34
Lys	0	38	22	0	0	13	29	0	0	4	0	0	2	0	0	0	10	0	0	0
Met	0	5	0	0	0	0	0	0	0	23	18	5	0	0	0	0	26	0	0	43
Phe	0	0	0	0	6	0	0	0	0	7	27	0	0	0	0	14	0	0	3	5
Pro	17	23	0	0	0	15	0	0	13	0	91	0	0	0	0	65	21	0	0	0
Ser	14	23	47	0	18	0	0	41	0	13	26	0	0	16	25	0	22	1	11	0
Thr	66	4	14	0	0	0	0	0	0	40	0	8	52	0	16	25	0	0	0	0
Trp	0	13	0	0	5	0	0	1	0	0	0	0	0	0	1	0	0	0	0	0
Tyr	0	0	3	3	25	0	0	0	16	0	0	0	0	12	0	8	0	0	0	0
Val	53	0	0	2	0	0	5	17	0	89	24	0	51	6	0	0	0	0	0	0
AVG	Ala	Arg	Asn	Asp	Cys	Gln	Glu	Gly	His	Ile	Leu	Lys	Met	Phe	Pro	Ser	Thr	Trp	Tyr	Val
Ala	0	0	0	15.46	0	0	6.91	20.63	0	0	0	0	0	0	17.39	19.31	96.52	0	0	84.02
Arg	0	0	0	0	28.34	47.44	0	14.24	43.11	0.54	7.12	12.54	0.55	0	3.14	9.35	2.3	20.09	0	0
Asn	0	0	0	16.68	0	0	0	0	8.81	6.61	0	23.61	0	0	0	66.84	9.77	0	4.44	0
Asp	6.19	0	55.62	0	0	0	38.59	21.2	18.17	0	0	0	0	0	0	0	0	0	14.34	4.14
Cys	0	37.05	0	0	0	0	0	3.77	0	0	0	0	0	5.12	0	18.75	0	3.63	23.63	0
Gln	0	60.4	0	0	0	0	23.66	0	36.93	0	6.21	12.29	0	0	6.33	0	0	0.92	0	0
Glu	16.27	0	0	45.4	0	24.52	0	31.11	0	0	0	77.65	0	0	0	0	0	0	0	7.47
Gly	27.1	58.61	0	35.56	7.48	0	28.36	0	0	0	0	0	0	0	0	65.89	0	4.04	0	20
His	0	37.66	6.06	2.2	0	15.98	0	0	0	0	3.24	0	0	0	5.17	0	0	0	18.72	0
Ile	0	1	9.45	0	0	0	0	0	0	0	11.46	1.08	22.3	7.88	0	3.48	40.25	0	0	95.8
Leu	0	39.94	0	0	0	23.06	0	0	9.67	25.01	0	0	42.68	67.06	78.81	32.59	0	5.28	0	84.28
Lys	0	51.74	30.81	0	0	17.84	40.38	0	0	5.67	0	0	2.79	0	0	0	13.87	0	0	0
Met	0	3.35	0	0	0	0	0	0	0	15.52	13.04	3.51	0	0	0	0	17.77	0	0	30.43
Phe	0	0	0	0	16.84	0	0	0	0	18.39	73.32	0	0	0	0	38.6	0	0	8.5	13.47
Pro	15.16	19.88	0	0	0	13	0	0	11.33	0	80.65	0	0	0	0	56.69	18.63	0	0	0
Ser	16.64	27.1	53.14	0	21.07	0	0	47.12	0	15.89	30.05	0	0	18.21	28.3	0	26.05	1.04	12.7	0
Thr	62.15	3.89	12.93	0	0	0	0	0	0	38.17	0	7.42	48.16	0	14.8	24.77	0	0	0	0
Trp	0	38.29	0	0	14.76	0	0	2.94	0	0	0	0	0	0	2.63	0	0	0	0	0
Tyr	0	0	5.42	4.98	43.15	0	0	0	26.58	0	0	0	0	21.46	0	14.34	0	0	0	0
Val	55.35	0	0	1.87	0	0	4.88	16.69	0	91.28	25.08	0	52.21	6.04	0	0	0	0	0	0
STD	Ala	Arg	Asn	Asp	Cys	Gln	Glu	Gly	His	Ile	Leu	Lys	Met	Phe	Pro	Ser	Thr	Trp	Tyr	Val
Ala	0	0	0	3.5059	0	0	2.25225	4.2703	0	0	0	0	0	0	4.13386	4.40545	10.9263	0	0	9.79485
Arg	0	0	0	0	4.85802	7.27292	0	3.87721	6.06346	0.687845	3.1343	3.32854	0.672324	0	1.94375	2.98269	1.37437	3.73921	0	0
Asn	0	0	0	4.29912	0	0	0	0	2.9668	2.26477	0	5.09286	0	0	0	8.64183	3.29019	0	2.04159	0
Asp	2.33418	0	7.17569	0	0	0	6.08707	4.72688	3.94675	0	0	0	0	0	0	0	0	0	4.08797	1.90703
Cys	0	5.70198	0	0	0	0	0	1.77443	0	0	0	0	0	2.47525	0	4.36324	0	1.84037	5.03253	0
Gln	0	7.79925	0	0	0	0	4.75505	0	6.22354	0	2.17095	3.59937	0	0	2.13227	0	0	1.09802	0	0
Glu	3.65108	0	0	6.77786	0	4.75773	0	5.60284	0	0	0	8.94357	0	0	0	0	0	0	0	2.48004
Gly	4.9635	8.3966	0	6.35851	2.61881	0	5.43189	0	0	0	0	0	0	0	0	8.40021	0	2.07885	0	4.54606
His	0	6.32331	2.35196	1.51757	0	3.65696	0	0	0	0	1.79292	0	0	0	2.23406	0	0	0	4.69059	0
Ile	0	0.963998	3.07934	0	0	0	0	0	0	0	3.42722	0.89533	5.05625	2.73134	0	2.04732	6.08588	0	0	9.03305
Leu	0	6.87231	0	0	0	5.06088	0	0	3.00523	4.52489	0	0	6.63459	8.01995	7.84534	5.50866	0	2.17924	0	10.5869
Lys	0	6.7129	5.50976	0	0	4.42381	6.31141	0	0	2.45795	0	0	1.62241	0	0	0	3.58069	0	0	0
Met	0	1.76598	0	0	0	0	0	0	0	4.16934	3.79239	1.90425	0	0	0	0	5.05296	0	0	5.07968
Phe	0	0	0	0	4.14807	0	0	0	0	4.18727	8.71998	0	0	0	0	5.88269	0	0	2.83378	3.76978
Pro	3.62851	4.74667	0	0	0	3.84287	0	0	3.17202	0	8.2638	0	0	0	0	8.36261	4.47587	0	0	0
Ser	4.31937	5.63628	7.16053	0	4.96707	0	0	6.60927	0	4.10935	6.09583	0	0	4.29539	5.28482	0	5.77416	1.10023	3.3409	0
Thr	7.77249	2.14568	3.47939	0	0	0	0	0	0	5.59772	0	2.95481	7.0032	0	3.43482	4.63813	0	0	0	0
Trp	0	6.24305	0	0	3.59045	0	0	1.76852	0	0	0	0	0	0	1.56124	0	0	0	0	0
Tyr	0	0	2.56306	2.16015	6.99549	0	0	0	4.93223	0	0	0	0	4.82087	0	4.05074	0	0	0	0
Val	6.59564	0	0	1.44008	0	0	2.07574	3.97643	0	10.2219	5.03659	0	7.21432	2.28707	0	0	0	0	0	0
(OBS-AVG)/STD	Ala	Arg	Asn	Asp	Cys	Gln	Glu	Gly	His	Ile	Leu	Lys	Met	Phe	Pro	Ser	Thr	Trp	Tyr	Val
Ala	0	0	0	0.724494	0	0	0.483961	0.789172	0	0	0	0	0	0	0.873276	0.837599	1.50829	0	0	1.42728
Arg	0	0	0	0	13.9275	16.0266	0	8.96522	17.6285	2.12257	5.70462	8.55029	2.1567	0	3.52925	7.59381	4.87497	12.8129	0	0
Asn	0	0	0	-0.158172	0	0	0	0	0.064042	0.172203	0	0.0765777	0	0	0	0.134231	0.0699048	0	0.274296	0
Asp	-0.0813991	0	-0.225762	0	0	0	-0.261209	-0.253867	-0.0430734	0	0	0	0	0	0	0	0	0	-0.0831708	-0.0734125
Cys	0	0.341986	0	0	0	0	0	0.129619	0	0	0	0	0	-0.0484799	0	0.0572968	0	0.201046	0.0735217	0
Gln	0	-0.307722	0	0	0	0	-0.349102	0	-0.470793	0	-0.0967318	-0.0805697	0	0	-0.154765	0	0	0.0728582	0	0
Glu	-0.895625	0	0	-1.09179	0	-0.950034	0	-1.09052	0	0	0	-1.63805	0	0	0	0	0	0	0	-0.592732
Gly	-0.221618	-0.31084	0	-0.24534	-0.183289	0	-0.250373	0	0	0	0	0	0	0	0	-0.463084	0	-0.0192414	0	-0.219971
His	0	1.31893	0.399667	0.527157	0	0.825823	0	0	0	0	0.423891	0	0	0	0.371521	0	0	0	0.912466	0
Ile	0	0	-0.146135	0	0	0	0	0	0	0	-0.134219	-0.0893525	-0.257108	-0.322187	0	-0.234453	-0.534023	0	0	-0.642087
Leu	0	-3.48354	0	0	0	-2.77817	0	0	-1.88671	-3.31721	0	0	-3.87062	-4.99504	-6.09406	-3.55622	0	-1.50511	0	-4.74927
Lys	0	-2.04681	-1.59898	0	0	-1.09408	-1.80308	0	0	-0.679428	0	0	-0.486929	0	0	0	-1.0808	0	0	0
Met	0	0.934325	0	0	0	0	0	0	0	1.79405	1.30788	0.782461	0	0	0	0	1.62875	0	0	2.47457
Phe	0	0	0	0	-2.61327	0	0	0	0	-2.72015	-5.31194	0	0	0	0	-4.18176	0	0	-1.94087	-2.24682
Pro	0.507096	0.657302	0	0	0	0.520444	0	0	0.526478	0	1.25245	0	0	0	0	0.993709	0.529506	0	0	0
Ser	-0.6112	-0.72743	-0.857479	0	-0.61807	0	0	-0.925972	0	-0.703274	-0.664389	0	0	-0.514505	-0.62443	0	-0.701401	-0.036356	-0.508845	0
Thr	0.495337	0.0512658	0.307525	0	0	0	0	0	0	0.326919	0	0.19629	0.548321	0	0.349363	0.049589	0	0	0	0
Trp	0	-4.05091	0	0	-2.71832	0	0	-1.09696	0	0	0	0	0	0	-1.04404	0	0	0	0	0
Tyr	0	0	-0.944183	-0.916602	-2.59453	0	0	0	-2.14508	0	0	0	0	-1.9623	0	-1.56515	0	0	0	0
Val	-0.356296	0	0	0.0902726	0	0	0.0578108	0.0779593	0	-0.223051	-0.214431	0	-0.167722	-0.0174896	0	0	0	0	0	0

## Sheet: membrane
OBS	Ala	Arg	Asn	Asp	Cys	Gln	Glu	Gly	His	Ile	Leu	Lys	Met	Phe	Pro	Ser	Thr	Trp	Tyr	Val
Ala	0	0	0	2	0	0	5	7	0	0	0	0	0	0	12	17	90	0	0	66
Arg	0	0	0	0	8	9	0	4	6	0	3	1	2	0	3	1	0	5	0	0
Asn	0	0	0	4	0	0	0	0	1	4	0	5	0	0	0	10	1	0	0	0
Asp	1	0	4	0	0	0	2	2	2	0	0	0	0	0	0	0	0	0	1	0
Cys	0	9	0	0	0	0	0	5	0	0	0	0	0	2	0	7	0	7	9	0
Gln	0	6	0	0	0	0	0	0	3	0	0	0	0	0	0	0	0	0	0	0
Glu	2	0	0	1	0	1	0	0	0	0	0	1	0	0	0	0	0	0	0	1
Gly	9	12	0	7	7	0	6	0	0	0	0	0	0	0	0	21	0	2	0	7
His	0	10	2	0	0	1	0	0	0	0	0	0	0	0	0	0	0	0	0	0
Ile	0	0	7	0	0	0	0	0	0	0	11	0	15	9	0	2	60	0	0	99
Leu	0	6	0	0	0	5	0	0	4	17	0	0	13	53	26	9	0	2	0	38
Lys	0	4	2	0	0	0	0	0	0	0	0	0	2	0	0	0	0	0	0	0
Met	0	1	0	0	0	0	0	0	0	17	14	3	0	0	0	0	29	0	0	44
Phe	0	0	0	0	9	0	0	0	0	1	73	0	0	0	0	20	0	0	5	10
Pro	1	3	0	0	0	1	0	0	1	0	13	0	0	0	0	14	2	0	0	0
Ser	12	3	9	0	9	0	0	16	0	4	18	0	0	10	13	0	10	1	2	0
Thr	44	4	3	0	0	0	0	0	0	24	0	5	27	0	7	9	0	0	0	0
Trp	0	3	0	0	6	0	0	1	0	0	2	0	0	0	0	2	0	0	0	0
Tyr	0	0	1	0	22	0	0	0	12	0	0	0	0	3	0	3	0	0	0	0
Val	29	0	0	3	0	0	4	13	0	114	37	0	71	9	0	0	0	0	0	0
AVG	Ala	Arg	Asn	Asp	Cys	Gln	Glu	Gly	His	Ile	Leu	Lys	Met	Phe	Pro	Ser	Thr	Trp	Tyr	Val
Ala	0	0	0	1.32	0	0	3.1	4.31	0	0	0	0	0	0	7.06	9.88	51.64	0	0	38.48
Arg	0	0	0	0	15.58	18.62	0	8	11.3	0	5.62	1.92	4.09	0	5.88	2.07	0	9.98	0	0
Asn	0	0	0	9.44	0	0	0	0	2.4	9.03	0	11.98	0	0	0	23.67	2.83	0	0	0
Asp	5.43	0	23.35	0	0	0	11.26	12.09	11.9	0	0	0	0	0	0	0	0	0	5.63	0
Cys	0	9.45	0	0	0	0	0	5.14	0	0	0	0	0	1.96	0	7.05	0	7.33	9.33	0
Gln	0	41.74	0	0	0	0	0	0	21.55	0	0	0	0	0	0	0	0	0	0	0
Glu	30.36	0	0	15.31	0	15.24	0	0	0	0	0	15.11	0	0	0	0	0	0	0	15.57
Gly	13.44	18.49	0	10.68	9.94	0	8.95	0	0	0	0	0	0	0	0	33.67	0	2.92	0	10.54
His	0	30.16	6.55	0	0	2.98	0	0	0	0	0	0	0	0	0	0	0	0	0	0
Ile	0	0	2.75	0	0	0	0	0	0	0	4.41	0	6.26	3.75	0	0.95	25.72	0	0	40.52
Leu	0	6.24	0	0	0	5.55	0	0	4.09	17.25	0	0	14.14	54.82	27.49	9.55	0	2.06	0	40.09
Lys	0	36.15	17.54	0	0	0	0	0	0	0	0	0	17.85	0	0	0	0	0	0	0
Met	0	0.38	0	0	0	0	0	0	0	6.21	4.9	1.01	0	0	0	0	10.04	0	0	14.84
Phe	0	0	0	0	5.47	0	0	0	0	0.66	46.26	0	0	0	0	12.84	0	0	2.94	6.37
Pro	2.85	8.02	0	0	0	2.75	0	0	2.62	0	34.82	0	0	0	0	37.53	5.46	0	0	0
Ser	14.98	3.86	10.46	0	11.32	0	0	19.56	0	4.94	22.67	0	0	11.98	16.36	0	12.1	1.23	2.41	0
Thr	32.51	3.1	2.36	0	0	0	0	0	0	18.31	0	3.87	20.1	0	5.09	6.7	0	0	0	0
Trp	0	5.34	0	0	11.31	0	0	1.96	0	0	3.62	0	0	0	0	3.45	0	0	0	0
Tyr	0	0	1.44	0	27.37	0	0	0	14.58	0	0	0	0	3.64	0	3.65	0	0	0	0
Val	11.72	0	0	1.1	0	0	1.78	5	0	45.06	14.3	0	28.45	3.85	0	0	0	0	0	0
STD	Ala	Arg	Asn	Asp	Cys	Gln	Glu	Gly	His	Ile	Leu	Lys	Met	Phe	Pro	Ser	Thr	Trp	Tyr	Val
Ala	0	0	0	1.12708	0	0	1.86677	2.08746	0	0	0	0	0	0	2.56558	3.5513	6.48778	0	0	6.19299
Arg	0	0	0	0	4.04814	4.23019	0	2.7303	3.11237	0	2.65444	1.31564	1.86458	0	2.43825	1.66518	0	3.4844	0	0
Asn	0	0	0	3.23591	0	0	0	0	1.81464	2.89358	0	3.25973	0	0	0	5.2321	1.76415	0	0	0
Asp	2.2031	0	4.93263	0	0	0	2.99704	3.54508	3.41565	0	0	0	0	0	0	0	0	0	2.40645	0
Cys	0	3.01302	0	0	0	0	0	2.26978	0	0	0	0	0	1.5303	0	2.99284	0	2.86058	2.75994	0
Gln	0	6.50349	0	0	0	0	0	0	5.07992	0	0	0	0	0	0	0	0	0	0	0
Glu	6.06284	0	0	4.29163	0	3.72575	0	0	0	0	0	3.76828	0	0	0	0	0	0	0	3.90352
Gly	3.65237	4.95942	0	3.52732	3.02788	0	2.71314	0	0	0	0	0	0	0	0	5.94258	0	1.64949	0	3.40356
His	0	5.09648	2.50404	0	0	1.58898	0	0	0	0	0	0	0	0	0	0	0	0	0	0
Ile	0	0	1.50672	0	0	0	0	0	0	0	2.12772	0	2.33818	1.95078	0	0.914253	4.54624	0	0	5.6595
Leu	0	2.52311	0	0	0	2.27581	0	0	2.17931	4.49101	0	0	3.67635	7.73863	5.37953	3.29485	0	1.48949	0	5.77192
Lys	0	6.37447	4.67406	0	0	0	0	0	0	0	0	0	4.09082	0	0	0	0	0	0	0
Met	0	0.632136	0	0	0	0	0	0	0	2.3711	2.28079	1.12362	0	0	0	0	3.47842	0	0	3.80781
Phe	0	0	0	0	2.28502	0	0	0	0	0.819214	6.92035	0	0	0	0	3.32642	0	0	1.59431	2.49709
Pro	1.82228	2.90934	0	0	0	1.59149	0	0	1.64397	0	5.84199	0	0	0	0	6.10258	2.04702	0	0	0
Ser	4.00752	2.08903	2.98623	0	3.21574	0	0	4.4706	0	2.32605	5.42358	0	0	3.75239	4.0689	0	3.0567	1.09041	1.51821	0
Thr	5.37577	1.72621	1.45311	0	0	0	0	0	0	4.09901	0	1.9574	5.04625	0	2.50291	2.79068	0	0	0	0
Trp	0	2.29281	0	0	3.10326	0	0	1.44893	0	0	1.87369	0	0	0	0	1.80557	0	0	0	0
Tyr	0	0	1.3433	0	5.05856	0	0	0	4.04565	0	0	0	0	1.63621	0	2.05173	0	0	0	0
Val	3.47888	0	0	1.04929	0	0	1.33015	2.0251	0	6.66336	3.87037	0	5.57116	2.00189	0	0	0	0	0	0
(OBS-AVG)/STD	Ala	Arg	Asn	Asp	Cys	Gln	Glu	Gly	His	Ile	Leu	Lys	Met	Phe	Pro	Ser	Thr	Trp	Tyr	Val
Ala	0	0	0	0.60333	0	0	1.0178	1.28865	0	0	0	0	0	0	1.92549	2.0049	5.91265	0	0	4.44373
Arg	0	0	0	0	-1.87246	-2.27413	0	-1.46504	-1.70288	0	-0.987025	-0.699279	-1.12089	0	-1.18118	-0.642573	0	-1.42923	0	0
Asn	0	0	0	-1.68113	0	0	0	0	-0.771502	-1.73833	0	-2.14128	0	0	0	-2.61272	-1.03733	0	0	0
Asp	-2.01081	0	-3.92286	0	0	0	-3.08972	-2.8462	-2.89842	0	0	0	0	0	0	0	0	0	-1.92399	0
Cys	0	-0.149352	0	0	0	0	0	-0.0616799	0	0	0	0	0	0.0261387	0	-0.0167066	0	-0.115361	-0.119568	0
Gln	0	-5.49551	0	0	0	0	0	0	-3.65163	0	0	0	0	0	0	0	0	0	0	0
Glu	-4.67768	0	0	-3.3344	0	-3.82205	0	0	0	0	0	-3.74442	0	0	0	0	0	0	0	-3.73253
Gly	-1.21565	-1.30862	0	-1.04328	-0.970975	0	-1.0873	0	0	0	0	0	0	0	0	-2.13207	0	-0.557749	0	-1.04009
His	0	-3.95567	-1.81707	0	0	-1.24608	0	0	0	0	0	0	0	0	0	0	0	0	0	0
Ile	0	0	2.8207	0	0	0	0	0	0	0	3.09722	0	3.73796	2.69123	0	1.14848	7.5403	0	0	10.3331
Leu	0	-0.0951209	0	0	0	-0.241673	0	0	-0.0412975	-0.0556667	0	0	-0.31009	-0.235184	-0.276976	-0.166927	0	-0.0402822	0	-0.362098
Lys	0	-5.04356	-3.32473	0	0	0	0	0	0	0	0	0	-3.87452	0	0	0	0	0	0	0
Met	0	0.980802	0	0	0	0	0	0	0	4.55063	3.98984	1.77106	0	0	0	0	5.45075	0	0	7.65795
Phe	0	0	0	0	1.54484	0	0	0	0	0.415032	3.86396	0	0	0	0	2.15247	0	0	1.2921	1.45369
Pro	-1.01521	-1.72548	0	0	0	-1.0996	0	0	-0.985421	0	-3.73503	0	0	0	0	-3.85574	-1.69026	0	0	0
Ser	-0.743602	-0.411675	-0.488911	0	-0.72145	0	0	-0.796314	0	-0.404119	-0.861054	0	0	-0.527664	-0.825776	0	-0.687015	-0.21093	-0.270056	0
Thr	2.13737	0.521374	0.440436	0	0	0	0	0	0	1.38814	0	0.577296	1.36735	0	0.763113	0.824173	0	0	0	0
Trp	0	-1.02058	0	0	-1.71111	0	0	-0.662559	0	0	-0.864605	0	0	0	0	-0.803068	0	0	0	0
Tyr	0	0	-0.327553	0	-1.06157	0	0	0	-0.637722	0	0	0	0	-0.391149	0	-0.316806	0	0	0	0
Val	4.96711	0	0	1.81075	0	0	1.66899	3.95043	0	10.3461	5.86507	0	7.63754	2.57257	0	0	0	0	0	0

## Sheet: outside
OBS	Ala	Arg	Asn	Asp	Cys	Gln	Glu	Gly	His	Ile	Leu	Lys	Met	Phe	Pro	Ser	Thr	Trp	Tyr	Val
Ala	0	0	0	21	0	0	20	29	0	0	2	0	1	0	38	38	173	0	0	128
Arg	2	0	0	1	72	175	2	54	152	4	20	47	8	0	25	34	13	82	0	0
Asn	0	0	0	51	0	0	0	0	22	5	0	36	0	0	0	95	9	0	8	0
Asp	15	2	94	0	0	1	53	41	24	0	1	0	0	0	0	1	0	0	18	14
Cys	0	30	0	0	0	1	0	4	0	0	0	1	0	6	0	10	0	7	14	0
Gln	0	71	0	1	0	0	26	0	37	0	11	16	0	0	19	0	0	0	0	0
Glu	18	0	0	57	0	42	0	34	0	0	1	117	0	0	0	1	0	0	0	15
Gly	33	93	1	52	5	0	33	0	0	0	1	0	0	0	0	99	0	6	0	28
His	0	50	14	9	0	36	1	0	0	0	3	0	0	0	5	0	0	0	42	0
Ile	0	2	10	0	0	0	0	0	0	0	21	2	33	9	0	6	86	0	0	130
Leu	2	14	0	1	0	9	0	0	7	19	0	0	22	58	65	21	1	7	1	71
Lys	0	37	37	0	0	26	50	0	0	0	0	0	6	0	0	0	17	0	0	0
Met	0	7	0	0	0	1	0	0	0	32	12	6	0	0	0	0	49	0	0	55
Phe	0	0	0	1	6	0	0	1	1	7	60	0	0	0	0	34	0	0	13	13
Pro	38	31	0	0	0	14	0	0	22	0	132	0	0	0	0	91	33	0	0	0
Ser	25	35	81	0	20	0	0	48	0	9	50	0	0	45	44	0	46	2	22	0
Thr	89	17	21	1	0	0	0	1	0	87	1	10	108	0	22	51	0	0	0	0
Trp	0	25	0	0	11	1	0	5	0	0	5	0	0	0	0	3	0	0	0	0
Tyr	0	0	7	11	35	0	0	1	45	1	2	0	0	13	0	11	0	0	0	1
Val	99	0	0	6	0	0	8	19	0	195	63	0	107	15	0	0	0	0	1	0
AVG	Ala	Arg	Asn	Asp	Cys	Gln	Glu	Gly	His	Ile	Leu	Lys	Met	Phe	Pro	Ser	Thr	Trp	Tyr	Val
Ala	0	0	0	18.66	0	0	17.82	25.49	0	0	1.7	0	0.93	0	34.12	33.82	152.17	0	0	112.15
Arg	0.87	0	0	0.43	29.55	73.04	0.88	22.66	64.44	1.57	8.32	20.07	2.94	0	10.56	14.22	5.43	34.05	0	0
Asn	0	0	0	47.51	0	0	0	0	20.09	4.41	0	34.43	0	0	0	87.57	8.06	0	7.38	0
Asp	13.93	1.74	86.49	0	0	1.08	47.58	37.02	21.58	0	0.83	0	0	0	0	0.92	0	0	16.78	13.36
Cys	0	58.42	0	0	0	1.87	0	7.75	0	0	0	1.88	0	11.46	0	19.44	0	13.56	27.5	0
Gln	0	85.3	0	1.19	0	0	31.7	0	44.86	0	12.77	19.81	0	0	23.61	0	0	0	0	0
Glu	19.28	0	0	62.04	0	45.64	0	36.58	0	0	1.08	129.66	0	0	0	1.09	0	0	0	16.74
Gly	34.38	99.47	0.96	54.68	5.63	0	35.67	0	0	0	1.11	0	0	0	0	106.69	0	6.68	0	29.44
His	0	43.35	11.45	7.47	0	30.25	0.77	0	0	0	2.43	0	0	0	4.45	0	0	0	36.27	0
Ile	0	1.83	10.34	0	0	0	0	0	0	0	21.11	2.09	32.22	8.7	0	5.69	84.56	0	0	127.94
Leu	4.09	30.81	0	2.09	0	18.76	0	0	15.11	39.13	0	0	45.81	122.73	136.88	44.44	1.77	14.54	2.2	148.81
Lys	0	52.44	53.11	0	0	36.5	71	0	0	0	0	0	8.26	0	0	0	24.75	0	0	0
Met	0	5.41	0	0	0	0.73	0	0	0	24.9	8.81	4.76	0	0	0	0	39.48	0	0	42.97
Phe	0	0	0	2.12	11.56	0	0	2.13	1.82	13.97	113.97	0	0	0	0	65.47	0	0	25.61	24.82
Pro	35.19	27.84	0	0	0	12.78	0	0	20.35	0	118.27	0	0	0	0	81.57	29.85	0	0	0
Ser	27.36	36.72	85.68	0	20.56	0	0	51.1	0	9.53	53.14	0	0	47.51	46.85	0	48.2	2.18	22.84	0
Thr	71.71	13.54	16.55	0.53	0	0	0	0.81	0	70.3	0.72	7.92	85.76	0	18.12	40.1	0	0	0	0
Trp	0	45.57	0	0	20.35	2.23	0	9.12	0	0	8.87	0	0	0	0	5.59	0	0	0	0
Tyr	0	0	9.56	16.1	48.08	0	0	1.5	62.96	1.35	2.54	0	0	17.85	0	14.88	0	0	0	1.53
Val	72.97	0	0	4.22	0	0	6.56	14.35	0	147.84	47.7	0	80.31	11.32	0	0	0	0	0.8	0
STD	Ala	Arg	Asn	Asp	Cys	Gln	Glu	Gly	His	Ile	Leu	Lys	Met	Phe	Pro	Ser	Thr	Trp	Tyr	Val
Ala	0	0	0	4.28816	0	0	4.113	5.40948	0	0	1.23501	0	0.945537	0	5.5601	6.42026	11.6628	0	0	10.6594
Arg	0.960377	0	0	0.623691	5.6235	7.5851	0.966928	4.39288	8.92655	1.45821	3.2126	4.39985	1.69265	0	3.45628	3.65309	2.27527	5.33404	0	0
Asn	0	0	0	7.33952	0	0	0	0	4.33938	2.21152	0	5.87798	0	0	0	8.59205	2.96723	0	2.68471	0
Asp	3.43851	1.30748	9.37059	0	0	0.939374	6.08223	6.20358	4.36973	0	0.943398	0	0	0	0	0.860819	0	0	3.68063	3.65016
Cys	0	7.44431	0	0	0	1.39012	0	2.67942	0	0	0	1.39465	0	3.20801	0	4.08327	0	3.70454	5.66488	0
Gln	0	8.84262	0	1.00197	0	0	6.00252	0	6.06034	0	3.24693	4.79203	0	0	4.75436	0	0	0	0	0
Glu	4.58826	0	0	7.7771	0	6.68712	0	6.21855	0	0	1.08879	11.1954	0	0	0	0.975405	0	0	0	3.81284
Gly	5.69206	10.5691	0.909212	7.99606	2.59625	0	5.92897	0	0	0	1.04345	0	0	0	0	9.7065	0	2.5101	0	5.55654
His	0	6.31237	3.26715	2.67972	0	6.34588	0.827006	0	0	0	1.57156	0	0	0	1.99178	0	0	0	6.84733	0
Ile	0	1.53777	3.04253	0	0	0	0	0	0	0	4.85527	1.23987	5.50772	2.848	0	2.50936	8.52841	0	0	11.6088
Leu	2.04542	4.92303	0	1.50484	0	4.5441	0	0	3.30257	5.88038	0	0	6.85889	10.6599	11.7914	6.72748	1.38429	3.97319	1.53083	11.5965
Lys	0	7.83068	7.75886	0	0	6.24014	8.06414	0	0	0	0	0	3.30784	0	0	0	4.64144	0	0	0
Met	0	2.49887	0	0	0	0.874498	0	0	0	4.87935	3.01744	1.80974	0	0	0	0	6.21253	0	0	6.63851
Phe	0	0	0	1.42333	3.41512	0	0	1.27648	1.31333	3.48867	10.0699	0	0	0	0	8.5404	0	0	5.34449	5.1294
Pro	5.64558	5.38745	0	0	0	3.66964	0	0	4.7808	0	10.9635	0	0	0	0	8.54844	4.96121	0	0	0
Ser	4.8856	5.94432	8.074	0	4.69326	0	0	7.15697	0	3.17965	7.22932	0	0	7.43524	8.13072	0	7.05963	1.53991	4.40321	0
Thr	7.87823	3.46241	4.28852	0.688359	0	0	0	0.981598	0	8.14701	0.779536	2.72541	9.12331	0	4.36302	7.32575	0	0	0	0
Trp	0	6.49204	0	0	4.33537	1.29377	0	2.93113	0	0	3.02733	0	0	0	0	2.44575	0	0	0	0
Tyr	0	0	3.06271	3.96831	6.34159	0	0	1.12367	8.00495	1.0088	1.58541	0	0	4.04364	0	3.8698	0	0	0	1.2428
Val	8.18283	0	0	2.17228	0	0	2.82242	4.07598	0	12.0535	6.50175	0	8.53714	3.43741	0	0	0	0	0.984732	0
(OBS-AVG)/STD	Ala	Arg	Asn	Asp	Cys	Gln	Glu	Gly	His	Ile	Leu	Lys	Met	Phe	Pro	Ser	Thr	Trp	Tyr	Val
Ala	0	0	0	0.545689	0	0	0.530027	0.64886	0	0	0.242913	0	0.074032	0	0.697829	0.651064	1.78602	0	0	1.48694
Arg	1.17662	0	0	0.913915	7.54868	13.4421	1.15831	7.13428	9.80894	1.66643	3.63568	6.12066	2.9894	0	4.1779	5.4146	3.32707	8.98943	0	0
Asn	0	0	0	0.475508	0	0	0	0	0.440155	0.266785	0	0.267099	0	0	0	0.864753	0.316794	0	0.230937	0
Asp	0.311182	0.198856	0.801444	0	0	-0.0851631	0.89112	0.641565	0.55381	0	0.1802	0	0	0	0	0.0929347	0	0	0.331465	0.175335
Cys	0	-3.81768	0	0	0	-0.625847	0	-1.39956	0	0	0	-0.630982	0	-1.70199	0	-2.31187	0	-1.7708	-2.3831	0
Gln	0	-1.61717	0	-0.189627	0	0	-0.9496	0	-1.29696	0	-0.545131	-0.79507	0	0	-0.969636	0	0	0	0	0
Glu	-0.278973	0	0	-0.648057	0	-0.54433	0	-0.414888	0	0	-0.0734763	-1.13082	0	0	0	-0.0922694	0	0	0	-0.456352
Gly	-0.242443	-0.612161	0.0439941	-0.335165	-0.242658	0	-0.450332	0	0	0	-0.10542	0	0	0	0	-0.792253	0	-0.270905	0	-0.259154
His	0	1.05349	0.780498	0.570955	0	0.9061	0.278112	0	0	0	0.362697	0	0	0	0.276135	0	0	0	0.836822	0
Ile	0	0.110549	-0.111749	0	0	0	0	0	0	0	-0.0226558	-0.0725884	0.141619	0.105337	0	0.123538	0.168847	0	0	0.177452
Leu	-1.0218	-3.41456	0	-0.724329	0	-2.14784	0	0	-2.45566	-3.42325	0	0	-3.47141	-6.07229	-6.09599	-3.48422	-0.556241	-1.89772	-0.78389	-6.70979
Lys	0	-1.97173	-2.07634	0	0	-1.68265	-2.60412	0	0	0	0	0	-0.683225	0	0	0	-1.66974	0	0	0
Met	0	0.636288	0	0	0	0.308748	0	0	0	1.45511	1.05719	0.685182	0	0	0	0	1.53239	0	0	1.81215
Phe	0	0	0	-0.786889	-1.62806	0	0	-0.885249	-0.624365	-1.9979	-5.35953	0	0	0	0	-3.68484	0	0	-2.35944	-2.30436
Pro	0.497734	0.586548	0	0	0	0.332458	0	0	0.34513	0	1.25233	0	0	0	0	1.10313	0.634925	0	0	0
Ser	-0.483052	-0.289352	-0.579638	0	-0.11932	0	0	-0.433144	0	-0.166685	-0.434343	0	0	-0.337582	-0.350523	0	-0.311631	-0.11689	-0.19077	0
Thr	2.19465	0.999304	1.03765	0.682783	0	0	0	0.193562	0	2.04983	0.359188	0.763187	2.43771	0	0.889292	1.4879	0	0	0	0
Trp	0	-3.1685	0	0	-2.15668	-0.950711	0	-1.4056	0	0	-1.27835	0	0	0	0	-1.05898	0	0	0	0
Tyr	0	0	-0.835861	-1.28518	-2.06257	0	0	-0.444972	-2.24361	-0.346947	-0.340605	0	0	-1.19941	0	-1.00264	0	0	0	-0.426457
Val	3.18105	0	0	0.819417	0	0	0.5102	1.14083	0	3.91255	2.35321	0	3.12634	1.07057	0	0	0	0	0.203101	0
