# Supplementary material for: Characterization of Disease-Associated Mutations in Human Transmembrane Proteins
Source: PLoS One. 2016 Mar 17;11(3):e0151760. doi: 10.1371/journal.pone.0151760 (PMC4795776; doi:10.1371/journal.pone.0151760)
Supplement: S3 File — Tables represent the observed (OBS) values, the average values of random sampling of hundred times (AVG), the standard deviation of the random sampling (STD) and the ratio of the observed minus average and standard deviation values ((OBS-AVG)/STD). (XLSX) [file pone.0151760.s003.xlsx]

## Sheet: inside
OBS	Ala	Arg	Asn	Asp	Cys	Gln	Glu	Gly	His	Ile	Leu	Lys	Met	Phe	Pro	Ser	Thr	Trp	Tyr	Val
Ala	0	0	0	11	0	0	8	4	0	0	0	0	0	2	30	6	45	0	1	44
Arg	0	0	0	0	140	134	0	34	119	2	31	7	4	0	33	22	10	140	0	0
Asn	0	0	0	5	0	0	0	0	5	3	0	21	0	0	0	21	8	0	3	0
Asp	3	0	48	0	0	0	8	33	11	0	0	0	0	0	0	0	0	0	17	12
Cys	0	25	0	0	0	0	0	4	0	0	0	0	0	7	0	7	0	5	26	0
Gln	0	17	0	0	0	0	5	0	7	0	2	7	0	0	11	0	0	0	0	0
Glu	3	0	0	22	0	11	0	20	0	0	0	80	1	0	0	0	0	0	0	4
Gly	10	96	0	44	12	0	40	0	0	0	0	0	0	0	0	43	0	11	0	38
His	0	19	3	3	0	9	0	0	0	0	6	0	0	0	8	0	0	0	19	0
Ile	0	1	8	0	0	0	0	0	0	0	4	2	9	11	0	8	35	0	0	12
Leu	0	21	0	0	0	10	0	0	6	3	0	0	3	18	80	12	0	3	0	13
Lys	0	16	18	0	0	5	25	0	0	1	0	0	2	0	0	0	9	0	0	0
Met	0	12	0	0	0	0	0	0	0	9	0	6	0	0	0	0	21	0	0	13
Phe	0	0	0	0	14	0	0	0	0	7	29	0	0	0	0	19	0	0	0	11
Pro	6	15	0	0	0	5	0	0	7	0	68	0	0	0	0	31	14	0	0	0
Ser	1	17	13	0	3	0	0	7	0	7	30	0	0	28	23	0	3	4	11	0
Thr	8	8	3	0	0	0	0	0	0	39	0	4	36	0	11	6	0	0	0	0
Trp	0	21	0	0	12	0	0	7	0	0	3	1	0	0	0	4	0	0	0	0
Tyr	0	0	6	4	39	0	0	0	12	0	0	0	0	3	0	9	0	0	0	0
Val	12	0	0	8	0	0	10	5	0	22	18	0	36	11	0	0	0	0	0	0
AVG	Ala	Arg	Asn	Asp	Cys	Gln	Glu	Gly	His	Ile	Leu	Lys	Met	Phe	Pro	Ser	Thr	Trp	Tyr	Val
Ala	0	0	0	14.81	0	0	9.95	5.17	0	0	0	0	0	2.5	39.29	7.21	57.83	0	1.27	58.1
Arg	0	0	0	0	29.65	27.02	0	6.86	24.94	0.42	6.5	1.42	0.67	0	7.05	4.68	2.19	29.87	0	0
Asn	0	0	0	8.03	0	0	0	0	7.75	4.42	0	31.14	0	0	0	32.77	12.91	0	4.68	0
Asp	2.94	0	42.94	0	0	0	6.74	29.82	10.46	0	0	0	0	0	0	0	0	0	15.97	11.04
Cys	0	23.64	0	0	0	0	0	3.94	0	0	0	0	0	6.86	0	6.89	0	4.89	24.73	0
Gln	0	37.99	0	0	0	0	11.27	0	15.4	0	4.44	15.34	0	0	24.91	0	0	0	0	0
Glu	3.22	0	0	23.85	0	12.74	0	21.01	0	0	0	86.28	1.16	0	0	0	0	0	0	4.5
Gly	6.79	60.23	0	27.69	7.53	0	25.21	0	0	0	0	0	0	0	0	26.97	0	6.76	0	23.77
His	0	18.96	3.22	2.89	0	8.93	0	0	0	0	6.11	0	0	0	7.81	0	0	0	18.46	0
Ile	0	1.74	12.55	0	0	0	0	0	0	0	6.5	3.27	14.61	18.05	0	12.65	54.29	0	0	19.44
Leu	0	38.88	0	0	0	18	0	0	11.03	5.81	0	0	5.73	33.01	146.71	23.29	0	5.25	0	23.81
Lys	0	25.29	28.31	0	0	7.97	39.3	0	0	1.58	0	0	3.45	0	0	0	14.59	0	0	0
Met	0	13.17	0	0	0	0	0	0	0	9.11	0	6.41	0	0	0	0	21.74	0	0	13.05
Phe	0	0	0	0	23.67	0	0	0	0	11.4	46.56	0	0	0	0	30.66	0	0	0	17.57
Pro	6.34	16.25	0	0	0	5.75	0	0	7.56	0	74.02	0	0	0	0	33.38	15.39	0	0	0
Ser	1.29	26.25	19.56	0	4.79	0	0	10.67	0	10.66	45.63	0	0	42.23	34.81	0	4.4	5.81	17.15	0
Thr	11.07	11.21	4.46	0	0	0	0	0	0	53.48	0	5.43	51.08	0	15.49	8.63	0	0	0	0
Trp	0	19.23	0	0	11.53	0	0	6.38	0	0	2.79	0.84	0	0	0	3.79	0	0	0	0
Tyr	0	0	7.54	4.79	46.11	0	0	0	14.07	0	0	0	0	3.64	0	10.62	0	0	0	0
Val	18.08	0	0	12.97	0	0	15.81	7.78	0	33.95	28.35	0	56.21	17.88	0	0	0	0	0	0
STD	Ala	Arg	Asn	Asp	Cys	Gln	Glu	Gly	His	Ile	Leu	Lys	Met	Phe	Pro	Ser	Thr	Trp	Tyr	Val
Ala	0	0	0	3.48357	0	0	3.46228	2.20676	0	0	0	0	0	1.52753	6.67468	2.56745	7.43464	0	1.14464	7.86695
Arg	0	0	0	0	5.86786	5.51212	0	2.50664	5.34623	0.669388	2.7798	1.35721	0.804721	0	2.95548	1.90098	1.36104	5.12797	0	0
Asn	0	0	0	2.87256	0	0	0	0	2.98608	2.15172	0	5.00307	0	0	0	5.44552	3.86671	0	2.37359	0
Asp	1.60693	0	5.73633	0	0	0	2.79834	5.30367	3.23622	0	0	0	0	0	0	0	0	0	4.3122	3.47551
Cys	0	4.36126	0	0	0	0	0	1.99403	0	0	0	0	0	2.53469	0	2.76667	0	2.00452	5.00072	0
Gln	0	5.36637	0	0	0	0	3.07106	0	4.44495	0	2.20797	4.24554	0	0	4.77175	0	0	0	0	0
Glu	1.87261	0	0	5.7619	0	3.45715	0	3.92993	0	0	0	8.67259	1.07045	0	0	0	0	0	0	2.14853
Gly	2.54771	6.90609	0	4.60499	2.6532	0	5.17823	0	0	0	0	0	0	0	0	5.09992	0	2.51107	0	5.66195
His	0	4.05498	1.9047	1.6508	0	3.45316	0	0	0	0	2.61656	0	0	0	2.84514	0	0	0	4.47083	0
Ile	0	1.15137	3.35862	0	0	0	0	0	0	0	2.41418	1.86328	3.95657	4.40013	0	3.53732	7.07435	0	0	4.62169
Leu	0	5.49063	0	0	0	3.6708	0	0	3.05655	2.24146	0	0	2.04917	5.77612	10.3282	5.24798	0	2.42202	0	4.51864
Lys	0	5.21516	5.50059	0	0	2.51241	5.96708	0	0	1.34224	0	0	2.00693	0	0	0	3.72297	0	0	0
Met	0	3.64887	0	0	0	0	0	0	0	3.00469	0	2.4041	0	0	0	0	4.39839	0	0	3.68282
Phe	0	0	0	0	5.07729	0	0	0	0	3.42008	7.27986	0	0	0	0	4.77625	0	0	0	3.96514
Pro	2.54344	3.91675	0	0	0	2.42618	0	0	2.61047	0	8.54102	0	0	0	0	5.64216	4.08717	0	0	0
Ser	1.14852	5.31507	4.21953	0	2.23514	0	0	3.3335	0	3.47638	6.86766	0	0	5.79943	5.8856	0	1.93323	2.6465	4.15939	0
Thr	3.19803	3.4766	2.09579	0	0	0	0	0	0	6.54507	0	2.51161	7.03911	0	3.69683	2.60789	0	0	0	0
Trp	0	4.43324	0	0	3.7158	0	0	2.23281	0	0	1.51954	0.96106	0	0	0	1.93477	0	0	0	0
Tyr	0	0	2.57972	2.07094	5.92699	0	0	0	3.30673	0	0	0	0	1.86146	0	3.50981	0	0	0	0
Val	4.5253	0	0	3.85194	0	0	4.51193	2.963	0	5.52199	4.74049	0	7.2311	4.34214	0	0	0	0	0	0
(OBS-AVG)/STD	Ala	Arg	Asn	Asp	Cys	Gln	Glu	Gly	His	Ile	Leu	Lys	Met	Phe	Pro	Ser	Thr	Trp	Tyr	Val
Ala	0	0	0	-1.09371	0	0	-0.563213	-0.530189	0	0	0	0	0	-0.327327	-1.39183	-0.471284	-1.72571	0	-0.235882	-1.79231
Arg	0	0	0	0	18.8058	19.4082	0	10.8273	17.5937	2.36036	8.81359	4.11137	4.13808	0	8.78031	9.11107	5.73827	21.4763	0	0
Asn	0	0	0	-1.05481	0	0	0	0	-0.92094	-0.659937	0	-2.02676	0	0	0	-2.16141	-1.26981	0	-0.707788	0
Asp	0.0373383	0	0.882097	0	0	0	0.450267	0.599585	0.166861	0	0	0	0	0	0	0	0	0	0.238857	0.276218
Cys	0	0.311836	0	0	0	0	0	0.0300898	0	0	0	0	0	0.0552336	0	0.039759	0	0.0548761	0.253964	0
Gln	0	-3.9114	0	0	0	0	-2.04164	0	-1.88979	0	-1.10509	-1.96441	0	0	-2.91507	0	0	0	0	0
Glu	-0.117483	0	0	-0.321075	0	-0.503304	0	-0.257002	0	0	0	-0.724121	-0.14947	0	0	0	0	0	0	-0.232718
Gly	1.25996	5.17949	0	3.54181	1.68476	0	2.85619	0	0	0	0	0	0	0	0	3.14319	0	1.68853	0	2.51327
His	0	0.00986442	-0.115504	0.0666342	0	0.0202713	0	0	0	0	-0.04204	0	0	0	0.0667804	0	0	0	0.120783	0
Ile	0	-0.642712	-1.35472	0	0	0	0	0	0	0	-1.03555	-0.681593	-1.41789	-1.60223	0	-1.31455	-2.72675	0	0	-1.6098
Leu	0	-3.25645	0	0	0	-2.17936	0	0	-1.64564	-1.25365	0	0	-1.33225	-2.59863	-6.45899	-2.1513	0	-0.928978	0	-2.39231
Lys	0	-1.78135	-1.87435	0	0	-1.18213	-2.39648	0	0	-0.432113	0	0	-0.722496	0	0	0	-1.50149	0	0	0
Met	0	-0.320647	0	0	0	0	0	0	0	-0.0366094	0	-0.170542	0	0	0	0	-0.168243	0	0	-0.0135766
Phe	0	0	0	0	-1.90456	0	0	0	0	-1.28652	-2.41213	0	0	0	0	-2.44125	0	0	0	-1.65694
Pro	-0.133677	-0.319142	0	0	0	-0.309128	0	0	-0.214521	0	-0.704834	0	0	0	0	-0.421824	-0.340089	0	0	0
Ser	-0.2525	-1.74033	-1.55468	0	-0.800844	0	0	-1.10094	0	-1.05282	-2.27588	0	0	-2.45369	-2.00659	0	-0.724177	-0.683923	-1.47858	0
Thr	-0.959967	-0.923315	-0.696636	0	0	0	0	0	0	-2.21235	0	-0.569356	-2.14232	0	-1.21455	-1.00848	0	0	0	0
Trp	0	0.399256	0	0	0.126487	0	0	0.277677	0	0	0.1382	0.166483	0	0	0	0.10854	0	0	0	0
Tyr	0	0	-0.596964	-0.381469	-1.1996	0	0	0	-0.625997	0	0	0	0	-0.343815	0	-0.461563	0	0	0	0
Val	-1.34356	0	0	-1.29026	0	0	-1.2877	-0.938237	0	-2.16407	-2.18332	0	-2.79487	-1.58447	0	0	0	0	0	0

## Sheet: membrane
OBS	Ala	Arg	Asn	Asp	Cys	Gln	Glu	Gly	His	Ile	Leu	Lys	Met	Phe	Pro	Ser	Thr	Trp	Tyr	Val
Ala	0	0	0	27	0	0	19	9	0	1	0	0	0	0	23	5	49	0	0	52
Arg	0	0	0	0	21	22	1	3	27	0	7	0	1	0	7	5	0	16	0	0
Asn	0	0	0	12	0	0	0	0	2	7	0	14	0	0	0	15	3	0	4	0
Asp	0	0	17	0	0	0	3	5	3	0	0	0	0	0	0	0	0	0	13	4
Cys	0	32	0	0	0	0	0	3	0	0	0	0	0	3	0	4	0	5	19	0
Gln	0	7	0	0	0	0	1	0	3	0	2	3	0	0	4	0	0	0	0	0
Glu	0	0	0	2	0	1	0	7	0	0	0	18	0	0	0	0	0	0	0	0
Gly	14	134	0	51	8	0	33	0	0	0	1	1	0	0	0	33	0	5	0	37
His	0	15	1	1	0	4	0	0	0	0	1	0	0	0	4	0	0	0	9	0
Ile	0	4	16	0	0	0	0	0	0	0	5	6	8	14	0	6	12	0	0	13
Leu	0	35	0	0	0	5	0	0	9	4	0	0	3	22	106	9	0	5	0	17
Lys	0	0	2	0	0	0	2	0	0	0	0	0	0	0	0	0	2	0	0	0
Met	0	13	0	0	0	0	0	0	0	20	6	16	0	0	0	0	19	0	0	21
Phe	0	0	0	0	9	0	0	0	0	2	35	0	0	0	0	22	1	0	1	7
Pro	4	14	0	0	0	3	0	0	2	0	35	0	0	0	0	21	2	0	0	0
Ser	0	26	13	0	7	0	0	2	0	11	25	0	0	30	22	0	2	7	11	0
Thr	9	22	8	0	0	0	0	0	0	19	0	9	32	0	10	3	0	0	0	0
Trp	0	23	0	0	14	0	0	1	0	0	4	0	0	0	0	8	0	0	0	0
Tyr	0	0	2	3	31	0	0	0	12	0	0	0	0	0	0	7	0	0	0	0
Val	14	0	0	12	0	0	8	6	0	33	11	0	40	20	0	0	0	0	0	0
AVG	Ala	Arg	Asn	Asp	Cys	Gln	Glu	Gly	His	Ile	Leu	Lys	Met	Phe	Pro	Ser	Thr	Trp	Tyr	Val
Ala	0	0	0	20.64	0	0	13.63	6.44	0	0.67	0	0	0	0	17.12	3.6	36	0	0	38.25
Arg	0	0	0	0	18.68	19.97	1.08	2.64	23.89	0	6.68	0	0.75	0	6.43	4.73	0	13.97	0	0
Asn	0	0	0	15.45	0	0	0	0	2.39	8.85	0	16.89	0	0	0	18.98	4.04	0	4.77	0
Asp	0	0	32.17	0	0	0	6.26	9.25	4.98	0	0	0	0	0	0	0	0	0	24.63	7.2
Cys	0	22.98	0	0	0	0	0	2	0	0	0	0	0	2.4	0	2.76	0	3.8	13.73	0
Gln	0	26.72	0	0	0	0	4	0	11.74	0	7.48	11.33	0	0	15.3	0	0	0	0	0
Glu	0	0	0	7.96	0	4.07	0	26.56	0	0	0	68.96	0	0	0	0	0	0	0	0
Gly	5.67	54.12	0	21.12	3.3	0	13.54	0	0	0	0.51	0.31	0	0	0	13.28	0	2.08	0	15.87
His	0	19.82	1.4	1.16	0	5.61	0	0	0	0	1.49	0	0	0	5.57	0	0	0	11.77	0
Ile	0	4.8	18.97	0	0	0	0	0	0	0	5.94	7.03	10.21	16.48	0	7.3	14.28	0	0	15.94
Leu	0	35.07	0	0	0	4.77	0	0	8.7	4.02	0	0	2.91	22.23	105.28	8.91	0	5.35	0	17.07
Lys	0	0	28.55	0	0	0	28.74	0	0	0	0	0	0	0	0	0	27.9	0	0	0
Met	0	6.58	0	0	0	0	0	0	0	9.13	2.79	7.71	0	0	0	0	8.65	0	0	9.54
Phe	0	0	0	0	10.21	0	0	0	0	2.31	40.33	0	0	0	0	26.28	1.36	0	1.16	8.07
Pro	5.4	18.79	0	0	0	4.48	0	0	2.71	0	49.3	0	0	0	0	29.06	2.72	0	0	0
Ser	0	25.58	13.71	0	7.32	0	0	2.23	0	10.37	24.93	0	0	30.23	20.68	0	2.09	6.87	10.82	0
Thr	8.76	21.48	8.27	0	0	0	0	0	0	19.17	0	9.29	32.22	0	10.09	3.02	0	0	0	0
Trp	0	14.61	0	0	8.64	0	0	0.71	0	0	2.29	0	0	0	0	5.03	0	0	0	0
Tyr	0	0	2.3	3.41	34.66	0	0	0	12.79	0	0	0	0	0	0	7.29	0	0	0	0
Val	12.65	0	0	10.79	0	0	6.97	5.61	0	30.92	10.39	0	36.95	18.39	0	0	0	0	0	0
STD	Ala	Arg	Asn	Asp	Cys	Gln	Glu	Gly	His	Ile	Leu	Lys	Met	Phe	Pro	Ser	Thr	Trp	Tyr	Val
Ala	0	0	0	5.0202	0	0	4.3267	2.64888	0	0.817177	0	0	0	0	3.82781	1.94884	5.93398	0	0	5.8713
Arg	0	0	0	0	4.0424	4.24372	1.06059	1.77252	4.82396	0	2.15031	0	0.770347	0	2.45054	1.9429	0	3.55464	0	0
Asn	0	0	0	3.43592	0	0	0	0	1.58844	3.15068	0	3.77363	0	0	0	3.68995	1.94843	0	1.75151	0
Asp	0	0	5.85352	0	0	0	2.19098	3.29485	2.18803	0	0	0	0	0	0	0	0	0	4.73042	2.35273
Cys	0	4.55268	0	0	0	0	0	1.4771	0	0	0	0	0	1.5505	0	1.63991	0	1.86948	3.96921	0
Gln	0	4.95654	0	0	0	0	2.09858	0	3.34429	0	2.99319	3.15286	0	0	3.371	0	0	0	0	0
Glu	0	0	0	2.56204	0	2.08048	0	5.06786	0	0	0	9.01841	0	0	0	0	0	0	0	0
Gly	2.32272	7.30474	0	4.37458	1.6545	0	3.75357	0	0	0	0.71767	0.525991	0	0	0	3.78215	0	1.43323	0	4.11613
His	0	4.44581	1.17207	1.01225	0	2.22881	0	0	0	0	1.3295	0	0	0	2.35383	0	0	0	3.48113	0
Ile	0	2.20651	4.17896	0	0	0	0	0	0	0	2.45698	2.3972	3.22645	4.37042	0	2.48836	3.92114	0	0	4.5501
Leu	0	5.77045	0	0	0	2.15489	0	0	3.08303	1.98977	0	0	1.67631	4.73511	9.3345	3.20068	0	2.36291	0	3.37924
Lys	0	0	5.054	0	0	0	4.66801	0	0	0	0	0	0	0	0	0	5.25607	0	0	0
Met	0	2.67491	0	0	0	0	0	0	0	2.80207	1.79952	2.57923	0	0	0	0	2.74276	0	0	2.82636
Phe	0	0	0	0	3.06593	0	0	0	0	1.44736	6.6379	0	0	0	0	5.305	1.0873	0	1.09839	2.53961
Pro	2.24733	4.41141	0	0	0	1.9565	0	0	1.55242	0	7.08605	0	0	0	0	5.01275	1.80951	0	0	0
Ser	0	4.18555	3.68808	0	2.88458	0	0	1.33223	0	3.18346	4.62373	0	0	4.96626	4.66424	0	1.40054	2.66157	3.48266	0
Thr	3.20391	4.94103	2.7	0	0	0	0	0	0	4.14888	0	3.20131	4.91253	0	2.98851	1.67561	0	0	0	0
Trp	0	3.66224	0	0	2.92851	0	0	0.890976	0	0	1.63482	0	0	0	0	2.08145	0	0	0	0
Tyr	0	0	1.51424	1.94414	5.05769	0	0	0	3.81728	0	0	0	0	0	0	2.78994	0	0	0	0
Val	3.45936	0	0	3.21705	0	0	2.75041	2.36086	0	6.07309	3.18423	0	5.29603	4.2968	0	0	0	0	0	0
(OBS-AVG)/STD	Ala	Arg	Asn	Asp	Cys	Gln	Glu	Gly	His	Ile	Leu	Lys	Met	Phe	Pro	Ser	Thr	Trp	Tyr	Val
Ala	0	0	0	1.26688	0	0	1.24113	0.966446	0	0.403829	0	0	0	0	1.53613	0.718376	2.19077	0	0	2.3419
Arg	0	0	0	0	0.573916	0.478353	-0.0754298	0.203101	0.644698	0	0.148816	0	0.324529	0	0.232602	0.138968	0	0.571085	0	0
Asn	0	0	0	-1.0041	0	0	0	0	-0.245524	-0.587175	0	-0.76584	0	0	0	-1.0786	-0.533764	0	-0.439621	0
Asp	0	0	-2.5916	0	0	0	-1.48792	-1.28989	-0.904924	0	0	0	0	0	0	0	0	0	-2.45856	-1.36012
Cys	0	1.98125	0	0	0	0	0	0.677003	0	0	0	0	0	0.386973	0	0.756141	0	0.64189	1.32772	0
Gln	0	-3.97858	0	0	0	0	-1.42954	0	-2.61341	0	-1.83082	-2.64205	0	0	-3.35212	0	0	0	0	0
Glu	0	0	0	-2.32627	0	-1.47562	0	-3.85962	0	0	0	-5.65066	0	0	0	0	0	0	0	0
Gly	3.58631	10.9354	0	6.83037	2.84074	0	5.1844	0	0	0	0.682765	1.31181	0	0	0	5.21397	0	2.03736	0	5.13346
His	0	-1.08417	-0.341278	-0.158064	0	-0.72236	0	0	0	0	-0.368559	0	0	0	-0.666999	0	0	0	-0.795718	0
Ile	0	-0.362563	-0.710703	0	0	0	0	0	0	0	-0.382583	-0.429668	-0.684963	-0.567451	0	-0.522433	-0.581463	0	0	-0.646139
Leu	0	-0.0121308	0	0	0	0.106734	0	0	0.097307	-0.0100514	0	0	0.0536895	-0.0485733	0.0771332	0.028119	0	-0.148123	0	-0.0207147
Lys	0	0	-5.25326	0	0	0	-5.72835	0	0	0	0	0	0	0	0	0	-4.92764	0	0	0
Met	0	2.40008	0	0	0	0	0	0	0	3.87927	1.78381	3.21414	0	0	0	0	3.77357	0	0	4.05469
Phe	0	0	0	0	-0.394661	0	0	0	0	-0.214183	-0.802965	0	0	0	0	-0.806786	-0.331095	0	-0.145668	-0.421325
Pro	-0.622961	-1.08582	0	0	0	-0.756454	0	0	-0.457351	0	-2.01805	0	0	0	0	-1.6079	-0.397897	0	0	0
Ser	0	0.100345	-0.192512	0	-0.110935	0	0	-0.172642	0	0.197898	0.0151393	0	0	-0.0463125	0.283004	0	-0.0642609	0.0488434	0.0516847	0
Thr	0.0749084	0.105241	-0.1	0	0	0	0	0	0	-0.0409749	0	-0.0905879	-0.0447835	0	-0.0301153	-0.0119359	0	0	0	0
Trp	0	2.29095	0	0	1.83028	0	0	0.325486	0	0	1.04599	0	0	0	0	1.42689	0	0	0	0
Tyr	0	0	-0.198119	-0.21089	-0.723651	0	0	0	-0.206954	0	0	0	0	0	0	-0.103945	0	0	0	0
Val	0.390246	0	0	0.376121	0	0	0.37449	0.165194	0	0.342495	0.191569	0	0.575903	0.374697	0	0	0	0	0	0

## Sheet: outisde
OBS	Ala	Arg	Asn	Asp	Cys	Gln	Glu	Gly	His	Ile	Leu	Lys	Met	Phe	Pro	Ser	Thr	Trp	Tyr	Val
Ala	0	0	0	27	1	0	12	4	0	0	0	1	0	1	27	10	54	0	0	58
Arg	0	0	0	0	149	110	0	36	74	2	32	4	2	0	39	26	5	114	0	0
Asn	0	0	0	21	0	0	0	0	7	10	0	33	0	0	0	46	8	0	7	0
Asp	7	0	86	0	1	0	19	33	30	0	0	0	0	0	0	0	0	0	30	24
Cys	0	103	0	0	0	0	0	34	0	0	0	0	0	48	0	60	0	26	137	0
Gln	0	23	0	0	0	0	5	0	23	0	1	10	0	0	19	0	0	0	0	0
Glu	5	0	0	10	0	10	0	11	0	0	0	99	0	0	0	0	0	0	0	10
Gly	11	110	0	61	18	0	41	0	0	0	0	0	0	0	0	71	0	4	0	37
His	0	19	6	4	0	7	0	0	0	0	5	0	0	0	14	0	0	0	16	0
Ile	1	4	15	0	0	0	0	0	0	0	7	2	11	12	0	11	69	0	0	9
Leu	0	33	0	0	0	10	0	0	5	3	0	0	4	19	114	15	0	1	0	17
Lys	0	8	12	0	0	0	13	0	0	0	0	0	2	0	0	0	6	0	0	0
Met	0	10	0	0	0	0	0	0	0	10	2	9	0	0	0	0	16	0	0	13
Phe	0	0	1	0	15	0	0	0	0	4	32	0	0	0	0	34	0	0	3	10
Pro	17	34	0	0	0	9	0	0	12	0	109	0	0	0	0	45	16	0	0	1
Ser	1	27	15	0	28	0	0	13	0	10	34	0	0	39	39	0	6	3	6	0
Thr	24	11	10	0	0	0	0	0	0	35	0	14	55	0	25	5	0	0	0	0
Trp	0	43	0	0	36	0	0	10	0	0	11	0	0	0	0	14	0	0	0	0
Tyr	0	0	7	13	95	0	0	0	20	0	0	0	0	1	0	8	0	0	0	0
Val	26	0	0	12	0	0	19	25	0	12	17	0	49	15	0	0	0	0	0	0
AVG	Ala	Arg	Asn	Asp	Cys	Gln	Glu	Gly	His	Ile	Leu	Lys	Met	Phe	Pro	Ser	Thr	Trp	Tyr	Val
Ala	0	0	0	37.32	1.26	0	16.85	5.67	0	0	0	1.13	0	1.34	37.57	13.97	74.48	0	0	80.98
Arg	0	0	0	0	49.21	36.55	0	11.71	24.33	0.64	11.14	1.14	0.55	0	13.52	8.44	1.66	38.17	0	0
Asn	0	0	0	22.41	0	0	0	0	7.41	11.39	0	35.71	0	0	0	49.26	8.76	0	7.58	0
Asp	5.45	0	61.32	0	0.7	0	13.35	23.16	21.6	0	0	0	0	0	0	0	0	0	21.27	16.72
Cys	0	23.67	0	0	0	0	0	8.02	0	0	0	0	0	11.14	0	13.87	0	5.69	30.84	0
Gln	0	42.16	0	0	0	0	9.9	0	42.88	0	1.93	19.4	0	0	35.38	0	0	0	0	0
Glu	7.42	0	0	14.47	0	14.35	0	16.59	0	0	0	145.98	0	0	0	0	0	0	0	14.88
Gly	8.44	80.33	0	44.38	12.92	0	30.43	0	0	0	0	0	0	0	0	51.72	0	2.85	0	26.06
His	0	25.2	8.2	4.99	0	8.85	0	0	0	0	6.56	0	0	0	18.93	0	0	0	20.91	0
Ile	1.57	5.61	20.57	0	0	0	0	0	0	0	9.96	2.86	14.8	17.48	0	16.02	97.62	0	0	12.41
Leu	0	63.08	0	0	0	19.57	0	0	9.96	5.62	0	0	7.74	37.19	218.36	29.21	0	1.92	0	33.3
Lys	0	32.84	48.81	0	0	0	53.36	0	0	0	0	0	7.71	0	0	0	24.68	0	0	0
Met	0	14.62	0	0	0	0	0	0	0	14.25	3	12.81	0	0	0	0	23.32	0	0	19.34
Phe	0	0	1.67	0	28.31	0	0	0	0	7.64	58.24	0	0	0	0	61.01	0	0	5.85	18.14
Pro	15.64	31.65	0	0	0	8.24	0	0	10.8	0	99.59	0	0	0	0	41.13	14.5	0	0	1.02
Ser	1.48	36.84	21.52	0	39.3	0	0	18.14	0	13.92	47.71	0	0	54.25	54.55	0	8.73	4.48	8.32	0
Thr	29.11	13.83	11.74	0	0	0	0	0	0	42.69	0	17.31	67.64	0	31.31	6.18	0	0	0	0
Trp	0	23.55	0	0	20.42	0	0	5.54	0	0	6.11	0	0	0	0	7.59	0	0	0	0
Tyr	0	0	6.3	10.99	80.33	0	0	0	17.76	0	0	0	0	0.58	0	6.77	0	0	0	0
Val	39.41	0	0	18.53	0	0	28.51	38.27	0	17.4	26.36	0	74.07	22.38	0	0	0	0	0	0
STD	Ala	Arg	Asn	Asp	Cys	Gln	Glu	Gly	His	Ile	Leu	Lys	Met	Phe	Pro	Ser	Thr	Trp	Tyr	Val
Ala	0	0	0	5.74875	1.12474	0	4.23639	2.30526	0	0	0	1.05078	0	1.00725	5.66801	3.54325	9.20307	0	0	8.78587
Arg	0	0	0	0	6.91112	6.55571	0	3.16641	4.50825	0.85894	3.35755	1.11934	0.808728	0	3.73214	2.86505	1.19104	6.61045	0	0
Asn	0	0	0	4.59709	0	0	0	0	2.82162	3.42862	0	6.32822	0	0	0	8.0197	2.97505	0	2.67491	0
Asp	2.38419	0	8.0049	0	0.822659	0	3.20787	4.65739	4.57485	0	0	0	0	0	0	0	0	0	4.26367	3.86405
Cys	0	4.94016	0	0	0	0	0	2.87089	0	0	0	0	0	3.64046	0	3.83144	0	2.24596	4.71987	0
Gln	0	6.95254	0	0	0	0	3.38296	0	5.95315	0	1.36519	3.73625	0	0	5.17527	0	0	0	0	0
Glu	2.76771	0	0	3.38581	0	4.20768	0	4.01536	0	0	0	12.3566	0	0	0	0	0	0	0	3.54275
Gly	2.66409	7.6039	0	7.09927	3.58921	0	5.57095	0	0	0	0	0	0	0	0	6.52591	0	1.90891	0	5.27012
His	0	4.9828	2.54654	1.93059	0	3.34656	0	0	0	0	2.43011	0	0	0	4.69312	0	0	0	3.99266	0
Ile	1.12146	2.13624	4.28588	0	0	0	0	0	0	0	3.46095	1.61445	3.89768	3.96316	0	4.00247	9.50575	0	0	3.42627
Leu	0	6.27433	0	0	0	4.96911	0	0	3.02488	2.63918	0	0	2.75835	5.2314	13.9084	5.26144	0	1.52872	0	5.83009
Lys	0	6.37343	7.6814	0	0	0	7.34781	0	0	0	0	0	2.64497	0	0	0	4.92341	0	0	0
Met	0	3.56407	0	0	0	0	0	0	0	3.84649	1.76383	3.74083	0	0	0	0	4.42874	0	0	4.6498
Phe	0	0	1.44289	0	4.93738	0	0	0	0	2.86927	8.09928	0	0	0	0	8.59703	0	0	2.51611	4.54833
Pro	3.72683	5.86786	0	0	0	2.59417	0	0	3.18773	0	8.84444	0	0	0	0	5.86146	3.70231	0	0	1.01484
Ser	1.14133	6.15904	5.02213	0	7.06321	0	0	3.69553	0	3.48353	7.63074	0	0	8.46308	8.1852	0	2.7482	2.00242	2.97423	0
Thr	5.64057	3.59589	3.49493	0	0	0	0	0	0	7.13887	0	3.9967	8.63926	0	5.07856	2.38844	0	0	0	0
Trp	0	4.76599	0	0	4.80568	0	0	2.08613	0	0	2.61269	0	0	0	0	2.81086	0	0	0	0
Tyr	0	0	2.43501	3.36499	9.56536	0	0	0	4.49718	0	0	0	0	0.727247	0	2.60091	0	0	0	0
Val	6.33747	0	0	4.29577	0	0	6.02771	6.45396	0	4.367	5.05029	0	8.65413	5.24507	0	0	0	0	0	0
(OBS-AVG)/STD	Ala	Arg	Asn	Asp	Cys	Gln	Glu	Gly	His	Ile	Leu	Lys	Met	Phe	Pro	Ser	Thr	Trp	Tyr	Val
Ala	0	0	0	-1.79517	-0.231164	0	-1.14484	-0.724429	0	0	0	-0.123717	0	-0.337554	-1.86485	-1.12044	-2.22534	0	0	-2.61556
Arg	0	0	0	0	14.4391	11.204	0	7.67114	11.0176	1.58335	6.21287	2.55507	1.79294	0	6.82718	6.12905	2.80426	11.4712	0	0
Asn	0	0	0	-0.306716	0	0	0	0	-0.145307	-0.405411	0	-0.428241	0	0	0	-0.406499	-0.255458	0	-0.21683	0
Asp	0.650117	0	3.08311	0	0.364671	0	1.7613	2.11277	1.83612	0	0	0	0	0	0	0	0	0	2.04753	1.88403
Cys	0	16.0582	0	0	0	0	0	9.04945	0	0	0	0	0	10.1251	0	12.0399	0	9.0429	22.4921	0
Gln	0	-2.75583	0	0	0	0	-1.44843	0	-3.33941	0	-0.681225	-2.51589	0	0	-3.16505	0	0	0	0	0
Glu	-0.87437	0	0	-1.32021	0	-1.03382	0	-1.39215	0	0	0	-3.80201	0	0	0	0	0	0	0	-1.37746
Gly	0.960929	3.90195	0	2.34109	1.41535	0	1.89734	0	0	0	0	0	0	0	0	2.95438	0	0.602438	0	2.07585
His	0	-1.24428	-0.863918	-0.512797	0	-0.552806	0	0	0	0	-0.641945	0	0	0	-1.05047	0	0	0	-1.22976	0
Ile	-0.508265	-0.753659	-1.29962	0	0	0	0	0	0	0	-0.855256	-0.532688	-0.974939	-1.38273	0	-1.25422	-3.01081	0	0	-0.995253
Leu	0	-4.79413	0	0	0	-1.9259	0	0	-1.63973	-0.992734	0	0	-1.35588	-3.47708	-7.50335	-2.70078	0	-0.601813	0	-2.79584
Lys	0	-3.89743	-4.79209	0	0	0	-5.49279	0	0	0	0	0	-2.15882	0	0	0	-3.79412	0	0	0
Met	0	-1.29627	0	0	0	0	0	0	0	-1.1049	-0.566947	-1.01849	0	0	0	0	-1.65284	0	0	-1.3635
Phe	0	0	-0.464347	0	-2.69576	0	0	0	0	-1.26861	-3.23979	0	0	0	0	-3.14178	0	0	-1.1327	-1.78967
Pro	0.364921	0.400487	0	0	0	0.292965	0	0	0.376444	0	1.06395	0	0	0	0	0.660246	0.405153	0	0	-0.0197076
Ser	-0.420563	-1.59765	-1.29825	0	-1.59984	0	0	-1.39087	0	-1.1253	-1.79668	0	0	-1.80194	-1.89977	0	-0.993376	-0.739105	-0.780033	0
Thr	-0.905936	-0.78701	-0.497864	0	0	0	0	0	0	-1.0772	0	-0.828183	-1.46309	0	-1.24248	-0.494046	0	0	0	0
Trp	0	4.081	0	0	3.242	0	0	2.13793	0	0	1.87163	0	0	0	0	2.28044	0	0	0	0
Tyr	0	0	0.287473	0.597328	1.53366	0	0	0	0.49809	0	0	0	0	0.57752	0	0.472911	0	0	0	0
Val	-2.11599	0	0	-1.5201	0	0	-1.57771	-2.0561	0	-1.23655	-1.85336	0	-2.89688	-1.40704	0	0	0	0	0	0
