# Supplementary material for: Characterization of Disease-Associated Mutations in Human Transmembrane Proteins
Source: PLoS One. 2016 Mar 17;11(3):e0151760. doi: 10.1371/journal.pone.0151760 (PMC4795776; doi:10.1371/journal.pone.0151760)
Supplement: S4 File — Tables represent the counts of occurrences of the specific amino acid changes within the TM region in the case of disease associated mutations and polymorphisms. Additionally there is a worksheet which shows the summarized counts of the disease associated mutations and polymorphisms. The fourth worksheet contains the “predictive value” which was counted from the number of disease associated mutations divided by the summarized value of the specific amino acid changes, when the summarized value is greater than 100. (XLSX) [file pone.0151760.s004.xlsx]

## Sheet: disease_mutation_counts
DISEASE	Ala	Arg	Asn	Asp	Cys	Gln	Glu	Gly	His	Ile	Leu	Lys	Met	Phe	Pro	Ser	Thr	Trp	Tyr	Val
Ala	0	0	0	27	0	0	19	9	0	1	0	0	0	0	23	5	49	0	0	52
Arg	0	0	0	0	21	22	1	3	27	0	7	0	1	0	7	5	0	16	0	0
Asn	0	0	0	12	0	0	0	0	2	7	0	14	0	0	0	15	3	0	4	0
Asp	0	0	17	0	0	0	3	5	3	0	0	0	0	0	0	0	0	0	13	4
Cys	0	32	0	0	0	0	0	3	0	0	0	0	0	3	0	4	0	5	19	0
Gln	0	7	0	0	0	0	1	0	3	0	2	3	0	0	4	0	0	0	0	0
Glu	0	0	0	2	0	1	0	7	0	0	0	18	0	0	0	0	0	0	0	0
Gly	14	134	0	51	8	0	33	0	0	0	1	1	0	0	0	33	0	5	0	37
His	0	15	1	1	0	4	0	0	0	0	1	0	0	0	4	0	0	0	9	0
Ile	0	4	16	0	0	0	0	0	0	0	5	6	8	14	0	6	12	0	0	13
Leu	0	35	0	0	0	5	0	0	9	4	0	0	3	22	106	9	0	5	0	17
Lys	0	0	2	0	0	0	2	0	0	0	0	0	0	0	0	0	2	0	0	0
Met	0	13	0	0	0	0	0	0	0	20	6	16	0	0	0	0	19	0	0	21
Phe	0	0	0	0	9	0	0	0	0	2	35	0	0	0	0	22	1	0	1	7
Pro	4	14	0	0	0	3	0	0	2	0	35	0	0	0	0	21	2	0	0	0
Ser	0	26	13	0	7	0	0	2	0	11	25	0	0	30	22	0	2	7	11	0
Thr	9	22	8	0	0	0	0	0	0	19	0	9	32	0	10	3	0	0	0	0
Trp	0	23	0	0	14	0	0	1	0	0	4	0	0	0	0	8	0	0	0	0
Tyr	0	0	2	3	31	0	0	0	12	0	0	0	0	0	0	7	0	0	0	0
Val	14	0	0	12	0	0	8	6	0	33	11	0	40	20	0	0	0	0	0	0

## Sheet: polymorphism_mutation_counts
POLYMORPHISM	Ala	Arg	Asn	Asp	Cys	Gln	Glu	Gly	His	Ile	Leu	Lys	Met	Phe	Pro	Ser	Thr	Trp	Tyr	Val
Ala	0	0	0	2	0	0	5	7	0	0	0	0	0	0	12	17	90	0	0	66
Arg	0	0	0	0	8	9	0	4	6	0	3	1	2	0	3	1	0	5	0	0
Asn	0	0	0	4	0	0	0	0	1	4	0	5	0	0	0	10	1	0	0	0
Asp	1	0	4	0	0	0	2	2	2	0	0	0	0	0	0	0	0	0	1	0
Cys	0	9	0	0	0	0	0	5	0	0	0	0	0	2	0	7	0	7	9	0
Gln	0	6	0	0	0	0	0	0	3	0	0	0	0	0	0	0	0	0	0	0
Glu	2	0	0	1	0	1	0	0	0	0	0	1	0	0	0	0	0	0	0	1
Gly	9	12	0	7	7	0	6	0	0	0	0	0	0	0	0	21	0	2	0	7
His	0	10	2	0	0	1	0	0	0	0	0	0	0	0	0	0	0	0	0	0
Ile	0	0	7	0	0	0	0	0	0	0	11	0	15	9	0	2	60	0	0	99
Leu	0	6	0	0	0	5	0	0	4	17	0	0	13	53	26	9	0	2	0	38
Lys	0	4	2	0	0	0	0	0	0	0	0	0	2	0	0	0	0	0	0	0
Met	0	1	0	0	0	0	0	0	0	17	14	3	0	0	0	0	29	0	0	44
Phe	0	0	0	0	9	0	0	0	0	1	73	0	0	0	0	20	0	0	5	10
Pro	1	3	0	0	0	1	0	0	1	0	13	0	0	0	0	14	2	0	0	0
Ser	12	3	9	0	9	0	0	16	0	4	18	0	0	10	13	0	10	1	2	0
Thr	44	4	3	0	0	0	0	0	0	24	0	5	27	0	7	9	0	0	0	0
Trp	0	3	0	0	6	0	0	1	0	0	2	0	0	0	0	2	0	0	0	0
Tyr	0	0	1	0	22	0	0	0	12	0	0	0	0	3	0	3	0	0	0	0
Val	29	0	0	3	0	0	4	13	0	114	37	0	71	9	0	0	0	0	0	0

## Sheet: summarized_counts
SUM	Ala	Arg	Asn	Asp	Cys	Gln	Glu	Gly	His	Ile	Leu	Lys	Met	Phe	Pro	Ser	Thr	Trp	Tyr	Val
Ala	0	0	0	29	0	0	24	16	0	1	0	0	0	0	35	22	139	0	0	118
Arg	0	0	0	0	29	31	1	7	33	0	10	1	3	0	10	6	0	21	0	0
Asn	0	0	0	16	0	0	0	0	3	11	0	19	0	0	0	25	4	0	4	0
Asp	1	0	21	0	0	0	5	7	5	0	0	0	0	0	0	0	0	0	14	4
Cys	0	41	0	0	0	0	0	8	0	0	0	0	0	5	0	11	0	12	28	0
Gln	0	13	0	0	0	0	1	0	6	0	2	3	0	0	4	0	0	0	0	0
Glu	2	0	0	3	0	2	0	7	0	0	0	19	0	0	0	0	0	0	0	1
Gly	23	146	0	58	15	0	39	0	0	0	1	1	0	0	0	54	0	7	0	44
His	0	25	3	1	0	5	0	0	0	0	1	0	0	0	4	0	0	0	9	0
Ile	0	4	23	0	0	0	0	0	0	0	16	6	23	23	0	8	72	0	0	112
Leu	0	41	0	0	0	10	0	0	13	21	0	0	16	75	132	18	0	7	0	55
Lys	0	4	4	0	0	0	2	0	0	0	0	0	2	0	0	0	2	0	0	0
Met	0	14	0	0	0	0	0	0	0	37	20	19	0	0	0	0	48	0	0	65
Phe	0	0	0	0	18	0	0	0	0	3	108	0	0	0	0	42	1	0	6	17
Pro	5	17	0	0	0	4	0	0	3	0	48	0	0	0	0	35	4	0	0	0
Ser	12	29	22	0	16	0	0	18	0	15	43	0	0	40	35	0	12	8	13	0
Thr	53	26	11	0	0	0	0	0	0	43	0	14	59	0	17	12	0	0	0	0
Trp	0	26	0	0	20	0	0	2	0	0	6	0	0	0	0	10	0	0	0	0
Tyr	0	0	3	3	53	0	0	0	24	0	0	0	0	3	0	10	0	0	0	0
Val	43	0	0	15	0	0	12	19	0	147	48	0	111	29	0	0	0	0	0	0

## Sheet: predictive_value_of_counts
Predictive_Value	Ala	Arg	Asn	Asp	Cys	Gln	Glu	Gly	His	Ile	Leu	Lys	Met	Phe	Pro	Ser	Thr	Trp	Tyr	Val
Ala																	35.2518			44.0678
Arg
Asn
Asp
Cys
Gln
Glu
Gly		91.7808
His
Ile																				11.6071
Leu															80.303
Lys
Met
Phe											32.4074
Pro
Ser
Thr
Trp
Tyr
Val										22.449			36.036
