# Supplementary material for: Characterization of Disease-Associated Mutations in Human Transmembrane Proteins
Source: PLoS One. 2016 Mar 17;11(3):e0151760. doi: 10.1371/journal.pone.0151760 (PMC4795776; doi:10.1371/journal.pone.0151760)
Supplement: S6 File — Glycine to arginine changes annotated as polymorphisms in the UniProt database. The table contains the gene name, the UniProt accession of the protein, the UniProt variant identifier, the rsID of the polymorphism (if applicable), phenotypic variance with the PubMed identifier and the minor allele frequency (if applicable) from the Ensembl database (version 83, release: December 2015). (XLSX) [file pone.0151760.s006.xlsx]

## Sheet: Sheet1
Gene Name	Uniprot Accession	UniProt Variant ID	rsID of the polymorphism	Phenotypic variance	Minor allele frequency
OR5H14	A6NHG9	VAR_037393	rs4241468	-	0.41
SLC22A1	O15245	VAR_043336	rs34059508	Yes (Pubmed: 12719534)	0.01
ABO	P16442	VAR_019147	rs8176696	-	0.02
MC1R	Q01726	VAR_042654	rs34540312	-	< 0.01
SLC47A2	Q86VL8	VAR_037358	rs34399035	-	< 0.01
OR10G4	Q8NGN3	VAR_060027	rs503223	-	0.13
MFSD3	Q96ES6	VAR_030141	rs2306387	-	0.01
MYEOV	Q96EZ4	VAR_056949	rs11228610	-	0.18
ABCC11	Q96J66	VAR_025438	rs17822931	Yes (Pubmed: 16444273)	0.30
ABCG8	Q9H221	VAR_012265	rs36209700	Yes (Pubmed: 11452359)	-
RHBG	Q9H310	VAR_031499	rs3748569	-	0.46
SLC2A9	Q9NRM0	VAR_045650	-	-	-
